# Supplementary material for: The dynamics of the microbiome in Ixodidae are shaped by tick ontogeny and pathogens in Sarawak, Malaysian Borneo
Source: Microb Genom. 2023 Feb 9;9(2):mgen000954. doi: 10.1099/mgen.0.000954 (PMC9997734; doi:10.1099/mgen.0.000954)
Supplement: Supplementary material 1 [file mgen-9-954-s001.xlsx]

## Sheet: Supplementary Table 1
Supplementary Table 1 Primers used in this study.
Organism	Primer name	Sequence (5' to 3')	Target gene (PCR type)	Annealing temperature (⁰C)	Amplicon size (bp)	Reference
Bacteria	338F	ACTCCTACGGGAGGCAGCAG	16S ribosomal DNA V3 and V4 hypervariable regions	55	460	[40]
	806R	GGACTACHVGGGTWTCTAAT	(Single PCR)
Anaplasmatacea	EC9	TACCTTGTTACGACTT	16S ribosomal DNA (1st PCR)	48	1400	Anderson, B. E., Dawson, J. E., Jones, D. C., & Wilson, K. H. (1991). Ehrlichia chaffeensis, a new species associated with human ehrlichiosis. Journal of Clinical Microbiology, 29, 2838-2842.
	EC12A	TGATCCTGGCTCAGAACGAACG				Paddock, C. D., Sumner, J. W., Shore, G. M., Bartley, D. C., Elie, R. C., McQuade, J. G., Martin, C. R., Goldsmith, C. S., Childs, J. E. (1997). Isolation and characterization of Ehrlichia chaffeensis strains from patients with fatal ehrlichiosis. Journal of Clinical Microbiology, 35, 2496-2502.
	A17a	GCGGCAAGCCTCCCACAT	16S ribosomal DNA (2nd PCR)	54	1300	Kawahara, M., Rikihisa, Y., Isogai, E., Takahashi, M., Misumi, H., Suto, C., Zhang, C., & Tsuji, M. (2004). Ultrastructure and philogenetic analysis of "Candidatus Neoehrlichia mikurensis" in the family Anaplasmataceae, isolated from wild rats and found isolated from wild rats and found in Ixodes ovatus ticks. International Journal of Systematic and Evolutionary Microbiology, 54, 1837-1843.
	IS58-1345R	CACCAGCTTCGAGTTAAACC
	*Ana16_seq1	TCCTTAGTTGCCAGCGGGTT	16S ribosomal DNA	N/A	N/A	This study
	*EA16_seq2	GGCATAGCTGGATCAGGCTT	Anaplasma: Ana16_seq1 and EA16_seq2
	*Ehr16_seq1	TCGATGCTACGCGAAAAACC	Ehrlichia: Ehr16_seq1 and EA16_seq2
Bartonella	CS443f	GCTATGTCTGCATTCTATCA	citrate synthase gene, gltA			Birtles, R. J., & Raoult, D. (1996). Comparison of partial citrate synthase gene (gltA) sequences for phylogenetic analysis of Bartonella species. International Journal of Systematic Bacteriology, 46, 891–897.
	CS1210r	GATCYTCAATCATTTCTTTCCA	CS443f and CS1210r (1st PCR)	48	767	Billeter, S. A., Gundi, V. A., Rood, M. P., & Kosoy, M. Y. (2011). Molecular detection and identification of Bartonella species in Xenopsylla cheopis fleas (Siphonaptera: Pulicidae) collected from Rattus norvegicus rats in Los Angeles, California. Applied and Environmental Microbiology, 77, 7850–7852.
	BhCS1137.n	AATGCAAAAAGAACAGTAAACA	CS443f and BhCS1137.n (2nd PCR)	48	694	Norman, A. F., Regnery, R., Jameson, P., Greene, C., & Krause, D. C. (1995). Differentiation of Bartonella-like isolates at the species level by PCR-restriction fragment length polymorphism in the citrate synthase gene. Journal of Clinical Microbiology, 33, 1797–1803.
	Bfp1	ATTAATCTGCAYCGGCCAGA	cell division protein gene, ftsZ (Single PCR)	55	900	Zeaiter, Z., Liang, Z., & Raoult, D. (2002). Genetic classification and differentiation of Bartonella species based on comparison of partial ftsZ gene sequences. Journal of Clinical Microbiology, 40, 3641–3647.
	Bfp2	ACVGADACACGAATAACACC
	*ftz_seq3	TCTGGTGTTGCTTCCATTACAGA		N/A	N/A	This study
Coxiella	CoxdnaKF3	GGTACKTTYGATATTTCCATC	chaperone protein DNAK, dnaK (1st PCR)	54	636	[73]
	CoxdnaKR	CGTCATGAYKCCGCCYAAGG
	CoxdnaKF2	GAAGTGGATGGCGARCAYCAATT	chaperone protein DNAK, dnaK (2nd PCR)	54	512
	CoxdnaKR3	CTTGAATAGCYGCACCAATAGC
	CoxGrF1	TTTGAAAAYATGGGCGCKCAAATGGT	chaperone protein GROEL, groEL (1st PCR)	56	655
	CoxGrR2	CGRTCRCCAAARCCAGGTGC
	CoxGrF2	GAAGTGGCTTCGCRTACWTCAGACG	chaperone protein GROEL, groEL (2nd PCR)	56	619
	CoxGrR1	CCAAARCCAGGTGCTTTYAC
	CoxrpoBF2	GGGCGNCAYGGWAAYAAAGGSGT	β subunit of bacterial RNA polymerase gene, rpoB	56	607-610
	CoxrpoBR1	CACCRAAHCGTTGACCRCCAAATTG	(1st PCR)
	CoxrpoBF3	TCGAAGAYATGCCYTATTTAGAAG	β subunit of bacterial RNA polymerase gene, rpoB	56	539-542
	CoxrpoBR3	AGCTTTMCCACCSARGGGTTGCTG	(2nd PCR)
	Cox16SF1	CGTAGGAATCTACCTTRTAGWGG	16S ribosomal DNA	52-56
	Cox16S_07F	AGAGTTTGATYMTGGCTCAG	Cox16SF1 and Cox16SR2 (1st PCR)		1321-1429
	Cox16SR2	GCCTACCCGCTTCTGGTACAATT	Cox16S_07F and Cox16SR2 (1st PCR)		1434-1542
	Cox16SR1	ACTYYCCAACAACAGCTAGTTCTCA	Cox16S_07F and Cox16SR1 (2nd PCR)		832-939
	Cox23SF1	GCCTGCGAWAAGCTTCGGGGAG	Large ribosomal subunit (1st PCR)	56	694-1188
	Cox23SR2	CTCCTAKCCACASCTCATCCCC
	Cox23SF2	GATCCGGAGATWTCYGAATGGGG	Large ribosomal subunit (2nd PCR)	56	583-867
	Cox23SR1	TCGYTCGGTTTCGGGTCKACTC
Francisella	FT393	ATGGCGAGTGATACTGCTTG	membrane protein/T-cell epitope, TUL4 (Single PCR)	53	248	Zeaiter, Z., Liang, Z., & Raoult, D. (2002). Genetic classification and differentiation of Bartonella species based on comparison of partial ftsZ gene sequences. Journal of Clinical Microbiology, 40, 3641–3647.
	FT642	GCATCATCAGAGCCACCTAA
	F11	TACCAGTTGGAAACGACTGT	16S ribosomal DNA (Single PCR)	51	1000	Long, G. W., Oprandy, J. J., Narayanan, R. B., Fortier, A. H., Porter, K. R., & Nacy, C. A. (1993). Detection of Francisella tularensis in blood by polymerase chain reaction. Journal of Clinical Microbiology, 31, 152–154.
	F5	CCTTTTTGAGTTTCGCTCC
	*Fran16F_seq1	TCGTCAGCTCGTGTTGTGAA	16S ribosomal DNA	N/A	N/A	This study
	*Fran16R_seq2	GCATTTCACCGCTACACCAG
Rickettsia	gltA_Fc	CGAACTTACCGCTATTAGAATG	citrate synthase gene, gltA (Single PCR)	55	580	Forsman, M., Sandström, G., & Sjöstedt, A. (1994). Analysis of 16S ribosomal DNA sequences of Francisella strains and utilization for determination of the phylogeny of the genus and for identification of strains by PCR. International Journal of Systematic Bacteriology, 44, 38–46.
	gltA_Rc	CTTTAAGAGCGATAGCTTCAAG
	Rr.190.70p	ATGGCGAATATTTCTCCAAAA	outer membrane A gene, ompA (Single PCR)	48	542	Gaowa, Ohashi, N., Aochi, M., Wuritu, D., Wu, Yoshikawa, Y., Kawamori, F., Honda, T., Fujita, H., Takada, N., Oikawa, Y., Kawabata, H., Ando, S., & Kishimoto, T. (2013). Rickettsiae in ticks, Japan, 2007–2011. Emerging Infectious Diseases, 19, 338–340.
	Rr.190.602n	AGTGCAGCATTCGCTCCCCCT
	120_2788	AAACAATAATCAAGGTACTGT	outer membrane B gene, ompB (Single PCR)	48	816	Regnery, R. L., Spruill, C. L. & Plikaytis, B. D. (1991). Genotypic identification of rickettsiae and estimation of intraspecies sequence divergence for portions of two rickettsial genes. Journal of Bacteriology, 173, 1576-1589.
	120_3599	TACTTCCGGTTACAGCAAAGT
	17K_5	GCTTTACAAAATTCTAAAAACCATATA	17-kDa common antigen gene, htrA (Single PCR)	52	550	Roux, V., & Raoult, D. (2000). Phylogenetic analysis of members of the genus Rickettsia using the gene encoding the outer-membrane protein rOmpB (ompB). International Journal of Systematic and Evolutionary Microbiology, 50, 1449-1455.
	17K_3	TGTCTATCAATTCACAACTTGCC
	Rick_16S_F3	ATCAGTACGGAATAACTTTTA	16S ribosomal DNA (Single PCR)	52	1328	Anstead, C. A., & Chilton, N. B. (2013). Detection of a novel Rickettsia (Alphaproteobacteria: Rickettsiales) in rotund ticks (Ixodes kingi) from Saskatchewan, Canada. Ticks and Tick-borne Diseases, 4, 202–206.
	Rick_16S_F4	TGCCTCTTGCGTTAGCTCAC
	*SeqRick16SF	CAGCTCGTGTCGTGAGATGT		N/A	N/A	This study
	*SeqRick16SR	TACGCCAGTAATTCCGAAC
	D1f	ATGAGTAAAGACGGTAACCT	surface cell antigen-4, sca4 (Single PCR)	50	928	Sekeyova, Z., Roux, V., & Raoult, D. (2001). Phylogeny of Rickettsia spp. inferred by comparing sequences of 'gene D', which encodes an intracytoplasmic protein. International Journal of Systematic and Evolutionary Microbiology, 51, 1353–1360.
	D928r	AAGCTATTGCGTCATCTCCG
Tick	mt-rrs1	CTGCTCAATGATTTTTTAAATTGCTGTGG	Mitochondrial 16S ribosomal DNA (Single PCR)	55	~400	[38]
	mt-rrs2	CCGGTCTGAACTCAGATCAAGTA
*Primers were used in sequencing.

## Sheet: Supplementary Table 2
Supplementary Table 2 Statistical significance analysis results for alpha diversity of all tick species, adult ticks, and different developmental stages and feeding statuses of Haemaphysalis shimoga. Significance p-values were italicized in the table.
		Shannon's diversity					Faith's PD					Observed OTUs					Pielou's Evenness
All tick species		Estimate	SE	df	t.ratio	p-value	Estimate	SE	df	t.ratio	p-value	Estimate	SE	df	t.ratio	p-value	Estimate	SE	df	t.ratio	p-value
1	Dermacentor compactus - Ixodes granulatus	0.453332	0.121255	154	3.73867	0.00349051	0.835842	0.123225	154	6.78307	3.56e-09	1.31596	0.265272	154	4.96078	2.69e-05	0.0479749	0.031464	154	1.52475	0.648899
2	Dermacentor compactus - Haemaphysalis hystricis	0.469969	0.129092	154	3.64056	0.00490644	0.966271	0.123967	154	7.79458	1.35e-11	1.24911	0.282208	154	4.42619	0.000258133	0.0910726	0.0333921	154	2.72737	0.0756748
3	Dermacentor compactus - Haemaphysalis shimoga	0.390963	0.125194	154	3.12287	0.0256122	0.959013	0.118336	154	8.10418	2.33e-12	1.22262	0.273632	154	4.46811	0.000217708	0.0299674	0.0323566	154	0.92616	0.939234
4	Dermacentor compactus - Dermacentor atrosignatus	0.169213	0.155454	154	1.0885	0.885344	0.0526118	0.162909	154	0.322952	0.999525	0.435066	0.340234	154	1.27873	0.796205	0.0465937	0.0404099	154	1.15303	0.858117
5	Dermacentor compactus - Dermacentor steini	0.34902	0.12424	154	2.80924	0.0613069	0.729609	0.125776	154	5.80086	5.4e-07	0.999497	0.271789	154	3.67748	0.00432065	0.054453	0.0322316	154	1.68943	0.54086
6	Ixodes granulatus - Haemaphysalis hystricis	0.0166365	0.064084	154	0.259605	0.999837	0.130428	0.0628297	154	2.0759	0.30541	-0.0668522	0.140123	154	-0.477098	0.996884	0.0430977	0.0165912	154	2.59762	0.104037
7	Ixodes granulatus - Haemaphysalis shimoga	-0.0623689	0.0543329	154	-1.1479	0.860397	0.123171	0.0507926	154	2.42498	0.154164	-0.0933426	0.11873	154	-0.786174	0.969516	-0.0180075	0.014031	154	-1.28341	0.793691
8	Ixodes granulatus - Dermacentor atrosignatus	-0.28412	0.124013	154	-2.29105	0.204053	-0.783231	0.123266	154	-6.35401	3.37e-08	-0.880893	0.27119	154	-3.24824	0.0175684	-0.00138113	0.0321227	154	-0.0429955	1
9	Ixodes granulatus - Dermacentor steini	-0.104312	0.0649078	154	-1.60708	0.595159	-0.106234	0.0665284	154	-1.59682	0.60191	-0.316462	0.141997	154	-2.22865	0.230769	0.00647817	0.0168418	154	0.384648	0.99889
10	Haemaphysalis hystricis - Haemaphysalis shimoga	-0.0790054	0.0493994	154	-1.59932	0.600267	-0.00725769	0.052086	154	-0.139341	0.999993	-0.0264904	0.108132	154	-0.244983	0.999878	-0.0611052	0.0128482	154	-4.75593	6.54277e-05
11	Haemaphysalis hystricis - Dermacentor atrosignatus	-0.300756	0.130278	154	-2.30857	0.196953	-0.913659	0.123985	154	-7.36908	1.47e-10	-0.81404	0.284755	154	-2.85874	0.053787	-0.0444788	0.0336761	154	-1.32078	0.773137
12	Haemaphysalis hystricis - Dermacentor steini	-0.120949	0.0671056	154	-1.80237	0.467291	-0.236662	0.0676476	154	-3.49846	0.00791549	-0.24961	0.146791	154	-1.70044	0.533609	-0.0366195	0.0174041	154	-2.10407	0.290684
13	Haemaphysalis shimoga - Dermacentor atrosignatus	-0.221751	0.126638	154	-1.75106	0.500454	-0.906401	0.118358	154	-7.6581	2.92e-11	-0.78755	0.276733	154	-2.84589	0.0556608	0.0166263	0.0327027	154	0.508409	0.995793
14	Haemaphysalis shimoga - Dermacentor steini	-0.0419433	0.0581568	154	-0.721211	0.979103	-0.229405	0.0566476	154	-4.04968	0.00112481	-0.223119	0.127154	154	-1.75471	0.498079	0.0244856	0.0150524	154	1.62669	0.582243
15	Dermacentor atrosignatus - Dermacentor steini	0.179807	0.124586	154	1.44323	0.700562	0.676997	0.125781	154	5.38234	3.98e-06	0.564431	0.272532	154	2.07106	0.307986	0.0078593	0.0323143	154	0.243214	0.999882
Adult ticks
1	Dermacentor compactus - Ixodes granulatus	0.436812	0.102134	75	4.27685	0.000517121	0.795761	0.11926	75	6.67246	3.76e-08	1.06515	0.20291	75	5.24936	1.34e-05	0.0583887	0.0241652	75	2.41623	0.122248
2	Dermacentor compactus - Haemaphysalis shimoga	0.466357	0.0975925	75	4.77861	8.24e-05	1.05632	0.134968	75	7.82643	1.58e-10	1.15097	0.197355	75	5.83198	1.28e-06	0.05453	0.0257379	75	2.11866	0.223087
3	Dermacentor compactus - Dermacentor atrosignatus	0.101861	0.132381	75	0.769452	0.938577	-0.0257056	0.145928	75	-0.176153	0.999779	0.260828	0.261883	75	0.995969	0.856367	0.0168928	0.0303335	75	0.556904	0.980749
4	Dermacentor compactus - Dermacentor steini	0.171196	0.117343	75	1.45893	0.592017	0.307907	0.129268	75	2.38193	0.131642	0.417921	0.232119	75	1.80046	0.381018	0.0309023	0.0268767	75	1.14978	0.779472
5	Ixodes granulatus - Haemaphysalis shimoga	0.0295445	0.0493048	75	0.59922	0.974791	0.26056	0.0686853	75	3.79353	0.0026914	0.0858262	0.100014	75	0.858145	0.911107	-0.00385863	0.0131307	75	-0.293864	0.998337
6	Ixodes granulatus - Dermacentor atrosignatus	-0.334952	0.102134	75	-3.27953	0.0132874	-0.821466	0.123887	75	-6.63076	4.49e-08	-0.804318	0.203612	75	-3.95026	0.00159924	-0.0414958	0.0247289	75	-1.67803	0.453582
7	Ixodes granulatus - Dermacentor steini	-0.265617	0.0817073	75	-3.25083	0.0144474	-0.487854	0.103261	75	-4.72448	0.000100988	-0.647225	0.163504	75	-3.95846	0.00155564	-0.0274863	0.020285	75	-1.35501	0.657951
8	Haemaphysalis shimoga - Dermacentor atrosignatus	-0.364496	0.0975925	75	-3.73488	0.00325778	-1.08203	0.138831	75	-7.79383	1.97e-10	-0.890145	0.197759	75	-4.50117	0.00023074	-0.0376372	0.0261579	75	-1.43885	0.604855
9	Haemaphysalis shimoga - Dermacentor steini	-0.295161	0.075954	75	-3.88605	0.00198284	-0.748413	0.120824	75	-6.19424	2.85e-07	-0.733051	0.156213	75	-4.69265	0.000113762	-0.0236277	0.0220232	75	-1.07285	0.819826
10	Dermacentor atrosignatus - Dermacentor steini	0.069335	0.117343	75	0.590874	0.976053	0.333613	0.1281	75	2.60432	0.0797864	0.157093	0.231901	75	0.677416	0.960725	0.0140095	0.0267216	75	0.524277	0.984621
Haemaphysalis shimoga
Developmental stage
1	Adult female - Adult male	4.91487e-05	0.0925573	90	0.000531009	1	-0.0655125	0.0401524	90	-1.6316	0.366284	-0.00858268	0.151169	90	-0.0567753	0.999934	-0.004703	0.0149283	90	-0.315038	0.989102
2	Adult female - Larva	0.329988	0.0880463	90	3.74789	0.00176103	-0.0177194	0.0358595	90	-0.494133	0.960207	0.615889	0.135007	90	4.5619	9.29724e-05	0.0057327	0.0133323	90	0.429986	0.973183
3	Adult female - Nymph	0.23719	0.100196	90	2.36725	0.090906	-0.0391156	0.0395588	90	-0.988796	0.756177	0.440478	0.148935	90	2.95753	0.0203139	-0.0152628	0.0147077	90	-1.03774	0.727797
4	Adult male - Larva	0.329939	0.0961356	90	3.43202	0.00494064	0.0477932	0.0395764	90	1.20762	0.623656	0.624472	0.149001	90	4.19107	0.000371988	0.0104357	0.0147142	90	0.709227	0.893199
5	Adult male - Nymph	0.237141	0.107374	90	2.20855	0.12873	0.0263969	0.0429568	90	0.6145	0.927217	0.449061	0.161728	90	2.77665	0.033217	-0.0105598	0.015971	90	-0.661183	0.911328
6	Larva - Nymph	-0.092798	0.0905366	90	-1.02498	0.73529	-0.0213962	0.038974	90	-0.548987	0.946596	-0.175411	0.146733	90	-1.19544	0.631305	-0.0209954	0.0144902	90	-1.44894	0.472567
Feeding status
1	Feeding - Questing	-0.193617	0.0849131	90	-2.28018	0.0249594	-0.00485397	0.0299204	90	-0.16223	0.871489	-0.251769	0.146274	90	-1.72121	0.0886491	0.00126031	0.0106143	90	0.118737	0.905748

## Sheet: Supplementary Table 3
Supplementary Table 3 Pairwise PERMANOVA results for all ticks, adult ticks, and different developmental stages and feeding statuses of Haemaphysalis shimoga, and Borrelia-infected Ixodes granulatus. Significance of unweighted and weighted UniFrac distance, Bray-Curtis dissimilarity, and Jaccard distance was tested with 999 permutations. Significance p-values were italicised in the table.
			unweighted UniFrac distance			weighted UniFrac distance			Bray-Curtis dissimilarity			Jaccard distance
Group 1	Group 2	Sample size	pseudo-F	p-value	q-value	pseudo-F	p-value	q-value	pseudo-F	p-value	q-value	pseudo-F	p-value	q-value
All tick species
Haemaphysalis shimoga	Dermacentor compactus	83	26.3544	0.001	0.0015	14.0324	0.001	0.001875	3.92207	0.002	0.00375	3.42909	0.003	0.005
	Ixodes granulatus	107	9.1324	0.001	0.0015	19.6757	0.001	0.001875	13.9958	0.001	0.0025	12.0382	0.001	0.00214286
	Haemaphysalis hystricis	105	9.71472	0.001	0.0015	10.6966	0.001	0.001875	17.2036	0.001	0.0025	14.2	0.001	0.00214286
	Dermacentor atrosignatus	83	25.3853	0.001	0.0015	14.5745	0.001	0.001875	3.91003	0.003	0.005	3.42193	0.002	0.00375
	Dermacentor steini	100	8.36755	0.001	0.0015	5.58807	0.001	0.001875	12.34	0.001	0.0025	11.0898	0.001	0.00214286
Dermacentor compactus	Ixodes granulatus	32	10.8416	0.001	0.0015	4.05419	0.003	0.00375	1.64221	0.015	0.0173077	1.57625	0.016	0.02
	Haemaphysalis hystricis	30	27.7581	0.001	0.0015	18.9539	0.001	0.001875	2.9139	0.001	0.0025	2.52071	0.001	0.00214286
	Dermacentor atrosignatus	8	0.926738	0.645	0.645	1.01081	0.437	0.437	0.958699	0.972	0.972	0.972319	0.91	0.91
	Dermacentor steini	25	5.68597	0.002	0.0025	6.54814	0.002	0.00272727	1.90137	0.012	0.015	1.88502	0.01	0.015
Ixodes granulatus	Haemaphysalis hystricis	54	5.12418	0.001	0.0015	10.0235	0.001	0.001875	4.26017	0.001	0.0025	3.40803	0.001	0.00214286
	Dermacentor atrosignatus	32	10.277	0.001	0.0015	4.24827	0.004	0.00461538	1.63176	0.032	0.0342857	1.56985	0.018	0.0207692
	Dermacentor steini	49	3.04968	0.004	0.00428571	6.0226	0.002	0.00272727	2.75697	0.002	0.00375	2.542	0.001	0.00214286
Haemaphysalis hystricis	Dermacentor atrosignatus	30	26.7887	0.001	0.0015	18.2736	0.001	0.001875	2.9004	0.001	0.0025	2.51294	0.001	0.00214286
	Dermacentor steini	47	3.61783	0.003	0.00346154	2.11036	0.052	0.0557143	1.8846	0.01	0.015	1.42008	0.083	0.0889286
Dermacentor atrosignatus	Dermacentor steini	25	5.18753	0.002	0.0025	6.54649	0.002	0.00272727	1.90143	0.012	0.015	1.89008	0.012	0.0163636
Adult ticks
Haemaphysalis shimoga	Dermacentor compactus	50	27.1934	0.001	0.00142857	26.1581	0.001	0.0025	9.07224	0.001	0.0025	7.91194	0.001	0.0025
	Ixodes granulatus	67	10.6803	0.001	0.00142857	28.4995	0.001	0.0025	23.7908	0.001	0.0025	20.6907	0.001	0.0025
	Dermacentor atrosignatus	50	29.3257	0.001	0.00142857	28.437	0.001	0.0025	9.00551	0.001	0.0025	7.87082	0.001	0.0025
	Dermacentor steini	53	13.7812	0.001	0.00142857	11.8575	0.001	0.0025	14.259	0.001	0.0025	12.4166	0.001	0.0025
Dermacentor compactus	Ixodes granulatus	25	8.81193	0.001	0.00142857	3.4402	0.009	0.015	1.62249	0.028	0.0466667	1.50006	0.02	0.0333333
	Dermacentor atrosignatus	8	1.05582	0.39	0.39	0.765292	0.726	0.726	0.973513	0.948	0.948	0.978852	0.888	0.888
	Dermacentor steini	11	1.3299	0.187	0.228889	1.72083	0.18	0.2	1.42337	0.11	0.1375	1.38943	0.1	0.125
Ixodes granulatus	Dermacentor atrosignatus	25	9.12938	0.001	0.00142857	4.00494	0.003	0.006	1.61643	0.036	0.0514286	1.50052	0.026	0.0371429
	Dermacentor steini	28	4.36763	0.001	0.00142857	3.08432	0.017	0.0242857	2.43753	0.004	0.008	2.20909	0.002	0.004
Dermacentor atrosignatus	Dermacentor steini	11	1.35239	0.206	0.228889	1.89966	0.127	0.15875	1.3826	0.124	0.137778	1.36274	0.126	0.14
Haemaphysalis shimoga
Developmental stage
Adult female	Adult male	46	1.91146	0.03	0.036	3.56816	0.006	0.0072	2.65316	0.004	0.0048	2.63321	0.003	0.003
	Larva	56	13.8057	0.001	0.0015	34.287	0.001	0.002	24.6172	0.001	0.002	20.8689	0.001	0.0015
	Nymph	47	8.73084	0.001	0.0015	20.9074	0.001	0.002	13.2425	0.001	0.002	12.8218	0.001	0.0015
Adult male	Larva	48	5.84042	0.001	0.0015	10.5049	0.001	0.002	8.57022	0.001	0.002	8.37467	0.001	0.0015
	Nymph	39	3.5206	0.001	0.0015	4.78954	0.004	0.006	3.5313	0.002	0.003	4.31936	0.003	0.003
Larva	Nymph	49	1.6532	0.126	0.126	1.85363	0.11	0.11	2.12631	0.006	0.006	2.10085	0.001	0.0015
Feeding status
Feeding	Questing	95	6.89767	0.001	0.001	15.3271	0.001	0.001	12.3743	0.001	0.001	11.6543	0.001	0.001
Borrelia-infected Ixodes granulatus
Negative	Positive	28	4.96682	0.001	0.001	10.3986	0.001	0.001	3.92563	0.001	0.001	3.45766	0.001	0.001

## Sheet: Supplementary Table 4 (A) 
Supplementary Table 4 (A) Relative abundance in percentage (%) for taxonomy level: Phylum for all tick species.
	Dermacentor steini																				Dermacentor compactus				Dermacentor atrosignatus				Haemaphysalis hystricis
	1	2	3	4	5	6	7	8	9	10	11	12	13	14	15	16	17	18	19	20	21	22	23	24	25	26	27	28	29	30	31	32	33	34	35	36	37	38	39	40	41	42	43	44	45	46	47	48	49
Taxonomy level: Phylum	DS182	DS186	DS187	DS190	DS191	DS192	DS193	DS194	DS196	DS197	DS198	DS199	DS200	DS201	DS178	DS179	DS180	DS181	DS183	DS184	DC169	DC170	DC171	DC172	DA173	DA174	DA175	DA176	HH131	HH132	HH133	HH134	HH135	HH136	HH138	HH139	HH140	HH142	HH143	HH144	HH146	HH147	HH148	HH149	HH150	HH151	HH155	HH157	HH158
k__Bacteria;p__	0	0	0	0	0	0	0	0	0	0	0	0	0	0	0	0	0	0.00468909	0	0	0	0.00920974	0	0	0.0173491	0	0	0.00454398	0	0	0	0	0	0	0	0	0	0	0	0	0	0	0	0	0	0	0	0	0
k__Bacteria;p__AD3	0	0	0	0	0	0	0	0	0	0	0	0	0	0	0	0	0	0	0	0	0.00331525	0	0	0	0	0	0	0	0	0	0	0	0	0	0	0	0	0	0	0	0	0	0	0	0	0	0	0	0
k__Bacteria;p__Acidobacteria	0	0	0	0	0	0	0	0	0	0	0	0	0	0	0.0377754	0.0741351	0.187981	0.0821611	0	0.00252738	0.184448	0.0451575	0.0790432	0.0553756	0.0961138	0.0703704	0.18673	0.0584226	0	0	0	0	0	0	0	0	0	0	0	0	0	0	0	0	0	0	0	0	0
k__Bacteria;p__Actinomycetota	0	0.212121	0	0	0	0	0	0.175	0	0	0.117778	0	0	0	0.155299	0.338962	0.0423077	0.233843	0	0.0520219	0.240506	0.292038	0.281851	0.295337	0.160305	0.214815	0.200948	0.212431	0	0	0	0	0	0	0	0	0	0	0	0	0	0.111111	0	0.0704225	0.164619	0.0212766	0	0	0
k__Bacteria;p__Armatimonadota	0	0	0	0	0	0	0	0	0	0	0	0	0	0	0	0.00411862	0.0216346	0.0352701	0	0	0.00723327	0.00713012	0	0.00194301	0.0725191	0	0.00947867	0.0136319	0	0	0	0	0	0	0	0	0	0	0	0	0	0	0	0	0	0	0	0	0
k__Bacteria;p__BRC1	0	0	0	0	0	0	0	0	0	0	0	0	0	0	0	0	0	0	0	0	0	0	0	0.00841969	0	0	0	0	0	0	0	0	0	0	0	0	0	0	0	0	0	0	0	0	0	0	0	0	0
k__Bacteria;p__Bacteroidota	0	0	0	0	0	0	0	0	0	0	0.124444	0	0	0	0.217209	0.114909	0.0264423	0.0868502	0	0.00905644	0	0.112002	0.0769631	0.131477	0.0725191	0.0537037	0.162085	0.111814	0	0	0	0	0	0	0	0	0.194444	0	0	0	0	0	0	0	0	0	0	0	0
k__Bacteria;p__Chlamydiae	0	0	0	0	0	0	0	0	0	0	0.113333	0.395833	0	0	0	0	0	0	0	0.00516007	0	0	0	0	0	0	0	0	0	0	0.209524	0.283871	0	0	0	0.325581	0	0	0	0	0	0	0	0	0.226044	0	0	0.38125	0
k__Bacteria;p__Chloroflexota	0	0	0	0	0	0	0	0	0	0	0	0	0	0	0.0178384	0.0230643	0.0322115	0.00998981	0	0	0.00421941	0.030303	0.0946438	0.0625	0.0152672	0.00925926	0	0.0611814	0	0	0	0	0	0	0	0	0	0	0	0	0	0	0	0	0	0	0	0	0
k__Bacteria;p__Cyanobacteria	0	0	0	0	0	0	0	0	0	0	0	0	0	0	0	0.0156507	0	0	0	0.00431761	0	0	0.0327613	0.000647668	0.00624566	0	0	0.00275884	0	0	0	0	0	0	0	0	0	0	0	0	0	0	0	0	0	0	0	0	0
k__Bacteria;p__FBP	0	0	0	0	0	0	0	0	0	0	0	0	0	0	0	0	0	0	0	0	0	0	0	0	0	0	0	0.00308341	0	0	0	0	0	0	0	0	0	0	0	0	0	0	0	0	0	0	0	0	0
k__Bacteria;p__Bacillota	0	0.0865801	0	0.00429185	0	0	0	0.208333	0	0	0.0377778	0	0	0	0	0	0	0	0	0.0117944	0	0.000594177	0	0	0	0	0	0	0	0	0	0	0	0	0	0.111628	0	0	0	0	0	0.142857	0	0	0	0	0	0	0.035503
k__Bacteria;p__Fusobacteriota	0	0	0	0	0	0	0	0	0	0	0	0	0	0	0	0	0	0	0	0.00105307	0	0	0	0	0	0	0	0	0	0	0	0	0	0	0	0	0	0	0	0	0	0	0	0	0	0	0	0	0
k__Bacteria;p__Gemmatimonadota	0	0	0	0	0	0	0	0	0	0	0	0	0	0	0	0.0107084	0	0	0	0	0	0.0148544	0.0124805	0.0142487	0.00624566	0.0240741	0	0.0133074	0	0	0	0	0	0	0	0	0	0	0	0	0	0	0	0	0	0	0	0	0
k__Bacteria;p__Planctomycetota	0	0	0	0	0	0	0	0	0	0	0	0	0	0	0.140609	0.0860791	0.182692	0.194088	0	0.00505476	0.127788	0.167261	0.0530421	0.115609	0.260583	0.0611111	0.0587678	0.195716	0	0	0	0	0	0	0	0	0	0	0	0	0	0	0	0	0	0	0	0	0
k__Bacteria;p__Pseudomonadota	1	0.701299	1	0.995708	1	1	1	0.616667	1	1	0.606667	0.604167	1	1	0.409234	0.264827	0.497115	0.290316	1	0.904275	0.359855	0.257279	0.321893	0.268782	0.203678	0.459259	0.2891	0.258195	1	1	0.790476	0.716129	1	1	1	0.562791	0.805556	1	1	1	1	0.746032	1	0.929577	0.609337	0.978723	1	0.61875	0.964497
k__Bacteria;p__Spirochaetota	0	0	0	0	0	0	0	0	0	0	0	0	0	0	0	0	0	0	0	0	0	0	0	0	0	0	0	0	0	0	0	0	0	0	0	0	0	0	0	0	0	0	0	0	0	0	0	0	0
k__Bacteria;p__TM6	0	0	0	0	0	0	0	0	0	0	0	0	0	0	0	0	0	0	0	0	0	0	0	0	0.00208189	0	0	0	0	0	0	0	0	0	0	0	0	0	0	0	0	0	0	0	0	0	0	0	0
k__Bacteria;p__TM7	0	0	0	0	0	0	0	0	0	0	0	0	0	0	0.0220357	0.0308896	0	0.0279307	0	0.00473884	0.0102471	0.00713012	0	0.0161917	0.0152672	0.0555556	0.0407583	0.0064914	0	0	0	0	0	0	0	0	0	0	0	0	0	0	0	0	0	0	0	0	0
k__Bacteria;p__Mycoplasmatota	0	0	0	0	0	0	0	0	0	0	0	0	0	0	0	0	0	0	0	0	0	0	0	0	0	0	0	0	0	0	0	0	0	0	0	0	0	0	0	0	0	0	0	0	0	0	0	0	0
k__Bacteria;p__Verrucomicrobiota	0	0	0	0	0	0	0	0	0	0	0	0	0	0	0	0.0366557	0.00961538	0.0212029	0	0	0.0334539	0.057041	0.0442018	0.0294689	0.0655795	0.0518519	0.0521327	0.0470626	0	0	0	0	0	0	0	0	0	0	0	0	0	0	0	0	0	0	0	0	0
k__Bacteria;p__WPS-2	0	0	0	0	0	0	0	0	0	0	0	0	0	0	0	0	0	0	0	0	0.0289331	0	0	0	0	0	0	0	0	0	0	0	0	0	0	0	0	0	0	0	0	0	0	0	0	0	0	0	0
k__Bacteria;p__[Thermi]	0	0	0	0	0	0	0	0	0	0	0	0	0	0	0	0	0	0.0136595	0	0	0	0	0.00312012	0	0.00624566	0	0	0.0113599	0	0	0	0	0	0	0	0	0	0	0	0	0	0	0	0	0	0	0	0	0
[truncated: 115 more columns]

## Sheet: Supplementary Table 4 (B)
Supplementary Table 4 (B) Relative abundance in percentage (%) for taxonomy level: Genus for all tick species.
	Dermacentor steini																				Dermacentor compactus				Dermacentor atrosignatus				Haemaphysalis hystricis
	1	2	3	4	5	6	7	8	9	10	11	12	13	14	15	16	17	18	19	20	21	22	23	24	25	26	27	28	29	30	31	32	33	34	35	36	37	38	39	40	41	42	43	44	45	46	47	48	49
Taxonomy level: Genus	DS182	DS186	DS187	DS190	DS191	DS192	DS193	DS194	DS196	DS197	DS198	DS199	DS200	DS201	DS178	DS179	DS180	DS181	DS183	DS184	DC169	DC170	DC171	DC172	DA173	DA174	DA175	DA176	HH131	HH132	HH133	HH134	HH135	HH136	HH138	HH139	HH140	HH142	HH143	HH144	HH146	HH147	HH148	HH149	HH150	HH151	HH155	HH157	HH158
k__Bacteria;p__;c__;o__;f__;g__	0	0	0	0	0	0	0	0	0	0	0	0	0	0	0	0	0	0.00468909	0	0	0	0.00920974	0	0	0.0173491	0	0	0.00454398	0	0	0	0	0	0	0	0	0	0	0	0	0	0	0	0	0	0	0	0	0
k__Bacteria;p__AD3;c__ABS-6;o__;f__;g__	0	0	0	0	0	0	0	0	0	0	0	0	0	0	0	0	0	0	0	0	0.00331525	0	0	0	0	0	0	0	0	0	0	0	0	0	0	0	0	0	0	0	0	0	0	0	0	0	0	0	0
k__Bacteria;p__Acidobacteria;c__Acidobacteria-6;o__iii1-15;f__;g__	0	0	0	0	0	0	0	0	0	0	0	0	0	0	0	0	0	0	0	0	0	0.00415924	0	0.00582902	0	0	0	0	0	0	0	0	0	0	0	0	0	0	0	0	0	0	0	0	0	0	0	0	0
k__Bacteria;p__Acidobacteria;c__Acidobacteriia;o__Acidobacteriales;f__Acidobacteriaceae;__	0	0	0	0	0	0	0	0	0	0	0	0	0	0	0	0	0.0201923	0	0	0	0.0247137	0	0	0	0	0	0	0	0	0	0	0	0	0	0	0	0	0	0	0	0	0	0	0	0	0	0	0	0
k__Bacteria;p__Acidobacteria;c__Acidobacteriia;o__Acidobacteriales;f__Acidobacteriaceae;g__Acidicapsa	0	0	0	0	0	0	0	0	0	0	0	0	0	0	0	0	0	0.0077472	0	0	0	0	0	0	0	0	0	0	0	0	0	0	0	0	0	0	0	0	0	0	0	0	0	0	0	0	0	0	0
k__Bacteria;p__Acidobacteria;c__Acidobacteriia;o__Acidobacteriales;f__Acidobacteriaceae;g__Acidopila	0	0	0	0	0	0	0	0	0	0	0	0	0	0	0	0	0	0.00815494	0	0	0	0	0	0	0	0	0	0	0	0	0	0	0	0	0	0	0	0	0	0	0	0	0	0	0	0	0	0	0
k__Bacteria;p__Acidobacteria;c__Acidobacteriia;o__Acidobacteriales;f__Acidobacteriaceae;g__Edaphobacter	0	0	0	0	0	0	0	0	0	0	0	0	0	0	0	0	0.00865385	0.00570846	0	0	0	0	0	0	0	0	0.050237	0	0	0	0	0	0	0	0	0	0	0	0	0	0	0	0	0	0	0	0	0	0
k__Bacteria;p__Acidobacteria;c__Acidobacteriia;o__Acidobacteriales;f__Acidobacteriaceae;g__Granulicella	0	0	0	0	0	0	0	0	0	0	0	0	0	0	0	0	0.0293269	0.0116208	0	0	0.0542495	0	0.0140406	0	0.0208189	0	0.0113744	0	0	0	0	0	0	0	0	0	0	0	0	0	0	0	0	0	0	0	0	0	0
k__Bacteria;p__Acidobacteria;c__Acidobacteriia;o__Acidobacteriales;f__Acidobacteriaceae;g__Terriglobus	0	0	0	0	0	0	0	0	0	0	0	0	0	0	0	0	0	0.0285423	0	0	0.00180832	0	0	0	0.0381679	0	0	0	0	0	0	0	0	0	0	0	0	0	0	0	0	0	0	0	0	0	0	0	0
k__Bacteria;p__Acidobacteria;c__Acidobacteriia;o__Acidobacteriales;f__Koribacteraceae;g__	0	0	0	0	0	0	0	0	0	0	0	0	0	0	0	0	0	0	0	0	0.0135624	0	0	0	0	0	0	0	0	0	0	0	0	0	0	0	0	0	0	0	0	0	0	0	0	0	0	0	0
k__Bacteria;p__Acidobacteria;c__DA052;o__Ellin6513;f__;g__	0	0	0	0	0	0	0	0	0	0	0	0	0	0	0	0	0	0	0	0	0.00301386	0	0	0	0	0	0	0	0	0	0	0	0	0	0	0	0	0	0	0	0	0	0	0	0	0	0	0	0
k__Bacteria;p__Acidobacteria;c__Solibacteres;o__Solibacterales;__;__	0	0	0	0	0	0	0	0	0	0	0	0	0	0	0	0.0325371	0	0	0	0	0.0247137	0.0151515	0	0.00809585	0	0	0	0	0	0	0	0	0	0	0	0	0	0	0	0	0	0	0	0	0	0	0	0	0
k__Bacteria;p__Acidobacteria;c__Solibacteres;o__Solibacterales;f__;g__	0	0	0	0	0	0	0	0	0	0	0	0	0	0	0.0188877	0	0.0134615	0.00265036	0	0	0	0.0172311	0.0286011	0.0187824	0	0	0.0274882	0.00632911	0	0	0	0	0	0	0	0	0	0	0	0	0	0	0	0	0	0	0	0	0
k__Bacteria;p__Acidobacteria;c__Solibacteres;o__Solibacterales;f__MVS-65;g__	0	0	0	0	0	0	0	0	0	0	0	0	0	0	0	0	0	0	0	0.00252738	0	0	0	0	0	0	0	0	0	0	0	0	0	0	0	0	0	0	0	0	0	0	0	0	0	0	0	0	0
k__Bacteria;p__Acidobacteria;c__Solibacteres;o__Solibacterales;f__Solibacteraceae;g__	0	0	0	0	0	0	0	0	0	0	0	0	0	0	0	0	0.0971154	0	0	0	0.0403858	0	0.0364015	0	0	0	0.0729858	0.0124959	0	0	0	0	0	0	0	0	0	0	0	0	0	0	0	0	0	0	0	0	0
k__Bacteria;p__Acidobacteria;c__Solibacteres;o__Solibacterales;f__Solibacteraceae;g__Candidatus Solibacter	0	0	0	0	0	0	0	0	0	0	0	0	0	0	0	0	0.0192308	0.0130479	0	0	0.0220012	0	0	0	0.017696	0	0	0.00730282	0	0	0	0	0	0	0	0	0	0	0	0	0	0	0	0	0	0	0	0	0
k__Bacteria;p__Acidobacteria;c__Sva0725;o__Sva0725;f__;g__	0	0	0	0	0	0	0	0	0	0	0	0	0	0	0	0	0	0	0	0	0	0	0	0	0	0	0	0.00357027	0	0	0	0	0	0	0	0	0	0	0	0	0	0	0	0	0	0	0	0	0
k__Bacteria;p__Acidobacteria;c__[Chloracidobacteria];o__PK29;f__;g__	0	0	0	0	0	0	0	0	0	0	0	0	0	0	0	0	0	0	0	0	0	0	0	0.00453368	0	0	0	0	0	0	0	0	0	0	0	0	0	0	0	0	0	0	0	0	0	0	0	0	0
k__Bacteria;p__Acidobacteria;c__[Chloracidobacteria];o__RB41;f__;g__	0	0	0	0	0	0	0	0	0	0	0	0	0	0	0	0.0300659	0	0	0	0	0	0.00326797	0	0.00420984	0	0	0	0	0	0	0	0	0	0	0	0	0	0	0	0	0	0	0	0	0	0	0	0	0
k__Bacteria;p__Actinomycetota;c__[Chloracidobacteria];o__RB41;f__Ellin6075;g__	0	0	0	0	0	0	0	0	0	0	0	0	0	0	0.0188877	0.0115321	0	0.00468909	0	0	0	0.00534759	0	0.0139249	0.019431	0.0703704	0.0246445	0.0271016	0	0	0	0	0	0	0	0	0	0	0	0	0	0	0	0	0	0	0	0	0
k__Bacteria;p__Actinomycetota;c__iii1-8;o__DS-18;f__;g__	0	0	0	0	0	0	0	0	0	0	0	0	0	0	0	0	0	0	0	0	0	0	0	0	0	0	0	0.00162285	0	0	0	0	0	0	0	0	0	0	0	0	0	0	0	0	0	0	0	0	0
k__Bacteria;p__Actinomycetota;c__Acidimicrobiia;o__Acidimicrobiales;f__;g__	0	0	0	0	0	0	0	0	0	0	0	0	0	0	0	0.014827	0	0.00570846	0	0	0.0123568	0.0207962	0	0.0113342	0	0	0	0	0	0	0	0	0	0	0	0	0	0	0	0	0	0	0	0	0	0	0	0	0
k__Bacteria;p__Actinomycetota;c__Acidimicrobiia;o__Acidimicrobiales;f__C111;g__	0	0	0	0	0	0	0	0	0	0	0	0	0	0	0	0	0	0	0	0	0	0.00594177	0.0119605	0.00874352	0	0	0	0.00405712	0	0	0	0	0	0	0	0	0	0	0	0	0	0	0	0	0	0	0	0	0
k__Bacteria;p__Actinomycetota;c__Acidimicrobiia;o__Acidimicrobiales;f__C111;g__Ilumatobacter	0	0	0	0	0	0	0	0	0	0	0	0	0	0	0.0272823	0.0226524	0	0	0	0	0	0	0.0135205	0.0200777	0	0	0	0	0	0	0	0	0	0	0	0	0	0	0	0	0	0	0	0	0	0	0	0	0
k__Bacteria;p__Actinomycetota;c__Acidimicrobiia;o__Acidimicrobiales;f__EB1017;g__	0	0	0	0	0	0	0	0	0	0	0	0	0	0	0	0	0	0	0	0	0	0	0.0124805	0	0	0	0	0	0	0	0	0	0	0	0	0	0	0	0	0	0	0	0	0	0	0	0	0	0
k__Bacteria;p__Actinomycetota;c__Actinobacteria;o__Actinomycetales;__;__	0	0	0	0	0	0	0	0	0	0	0	0	0	0	0.0220357	0.11944	0	0.0285423	0	0.00526537	0.0657022	0.0157457	0.0223609	0.0466321	0	0	0.0540284	0	0	0	0	0	0	0	0	0	0	0	0	0	0	0	0	0	0	0	0	0	0
k__Bacteria;p__Actinomycetota;c__Actinobacteria;o__Actinomycetales;f__;g__	0	0	0	0	0	0	0	0	0	0	0	0	0	0	0	0	0	0	0	0	0.0403858	0	0	0	0.0211659	0	0	0	0	0	0	0	0	0	0	0	0	0	0	0	0	0	0	0	0	0	0	0	0
k__Bacteria;p__Actinomycetota;c__Actinobacteria;o__Actinomycetales;f__Actinomycetaceae;g__Actinomyces	0	0	0	0	0	0	0	0	0	0	0	0	0	0	0	0	0	0	0	0	0	0	0	0	0	0	0	0	0	0	0	0	0	0	0	0	0	0	0	0	0	0	0	0	0	0	0	0	0
k__Bacteria;p__Actinomycetota;c__Actinobacteria;o__Actinomycetales;f__Brevibacteriaceae;g__Brevibacterium	0	0	0	0	0	0	0	0	0	0	0	0	0	0	0	0	0	0	0	0	0	0	0	0	0	0	0	0	0	0	0	0	0	0	0	0	0	0	0	0	0	0	0	0	0	0	0	0	0
k__Bacteria;p__Actinomycetota;c__Actinobacteria;o__Actinomycetales;f__Corynebacteriaceae;g__Corynebacterium	0	0	0	0	0	0	0	0.175	0	0	0	0	0	0	0	0	0	0	0	0.0108467	0	0	0	0	0	0	0	0	0	0	0	0	0	0	0	0	0	0	0	0	0	0	0	0	0	0	0	0	0
k__Bacteria;p__Actinomycetota;c__Actinobacteria;o__Actinomycetales;f__Dermabacteraceae;g__Brachybacterium	0	0	0	0	0	0	0	0	0	0	0	0	0	0	0	0	0	0	0	0.00305392	0	0	0	0	0	0	0	0	0	0	0	0	0	0	0	0	0	0	0	0	0	0	0	0	0	0	0	0	0
k__Bacteria;p__Actinomycetota;c__Actinobacteria;o__Actinomycetales;f__Dermacoccaceae;g__Dermacoccus	0	0	0	0	0	0	0	0	0	0	0	0	0	0	0	0	0	0	0	0.00473884	0	0	0	0	0	0	0	0	0	0	0	0	0	0	0	0	0	0	0	0	0	0	0	0	0	0	0	0	0
k__Bacteria;p__Actinomycetota;c__Actinobacteria;o__Actinomycetales;f__Frankiaceae;__	0	0	0	0	0	0	0	0	0	0	0	0	0	0	0	0.0156507	0	0	0	0	0	0	0	0	0	0	0	0	0	0	0	0	0	0	0	0	0	0	0	0	0	0	0	0	0	0	0	0	0
k__Bacteria;p__Actinomycetota;c__Actinobacteria;o__Actinomycetales;f__Frankiaceae;g__Actinomycetales	0	0	0	0	0	0	0	0	0	0	0	0	0	0	0	0.0140033	0	0.0360856	0	0.00305392	0.00602773	0	0.00208008	0	0.0395559	0	0	0.0131451	0	0	0	0	0	0	0	0	0	0	0	0	0	0	0	0	0	0	0	0	0
k__Bacteria;p__Actinomycetota;c__Actinobacteria;o__Actinomycetales;f__Frankiaceae;g__Kaistibacter	0	0	0	0	0	0	0	0	0	0	0	0	0	0	0	0.01771	0	0.0106014	0	0	0	0	0.0228809	0	0	0	0.0862559	0	0	0	0	0	0	0	0	0	0	0	0	0	0	0	0	0	0	0	0	0	0
k__Bacteria;p__Actinomycetota;c__Actinobacteria;o__Actinomycetales;f__Intrasporangiaceae;__	0	0	0	0	0	0	0	0	0	0	0	0	0	0	0	0	0	0	0	0	0	0	0.0135205	0.000323834	0	0	0.014218	0.00551769	0	0	0	0	0	0	0	0	0	0	0	0	0	0	0	0	0	0	0	0	0
k__Bacteria;p__Actinomycetota;c__Actinobacteria;o__Actinomycetales;f__Intrasporangiaceae;g__Lapillicoccus	0	0	0	0	0	0	0	0	0	0	0	0	0	0	0	0	0	0	0	0	0	0	0	0	0	0	0	0	0	0	0	0	0	0	0	0	0	0	0	0	0	0	0	0	0	0	0	0	0
k__Bacteria;p__Actinomycetota;c__Actinobacteria;o__Actinomycetales;f__Kineosporiaceae;__	0	0	0	0	0	0	0	0	0	0	0	0	0	0	0	0	0	0	0	0	0	0.00891266	0	0.00291451	0	0	0	0	0	0	0	0	0	0	0	0	0	0	0	0	0	0	0	0	0	0	0	0	0
k__Bacteria;p__Actinomycetota;c__Actinobacteria;o__Actinomycetales;f__Kineosporiaceae;g__Kineococcus	0	0	0	0	0	0	0	0	0	0	0	0	0	0	0	0	0	0	0	0	0	0.000297089	0	0	0	0	0	0	0	0	0	0	0	0	0	0	0	0	0	0	0	0	0	0	0	0	0	0	0
k__Bacteria;p__Actinomycetota;c__Actinobacteria;o__Actinomycetales;f__Kineosporiaceae;g__Kineosporia	0	0	0	0	0	0	0	0	0	0	0	0	0	0	0	0.0111203	0	0.00795107	0	0	0	0.0243613	0	0.0139249	0	0	0	0.0107108	0	0	0	0	0	0	0	0	0	0	0	0	0	0	0	0	0	0	0	0	0
k__Bacteria;p__Actinomycetota;c__Actinobacteria;o__Actinomycetales;f__Microbacteriaceae;__	0	0	0	0	0	0	0	0	0	0	0	0	0	0	0	0	0	0.0101937	0	0	0	0	0	0	0	0.107407	0	0	0	0	0	0	0	0	0	0	0	0	0	0	0	0	0	0	0	0	0	0	0
k__Bacteria;p__Actinomycetota;c__Actinobacteria;o__Actinomycetales;f__Microbacteriaceae;g__Cryocola	0	0	0	0	0	0	0	0	0	0	0	0	0	0	0	0	0	0	0	0	0	0	0	0	0	0	0	0	0	0	0	0	0	0	0	0	0	0	0	0	0	0	0	0	0	0	0	0	0
k__Bacteria;p__Actinomycetota;c__Actinobacteria;o__Actinomycetales;f__Microbacteriaceae;g__Frondihabitans	0	0	0	0	0	0	0	0	0	0	0	0	0	0	0	0	0	0.00530071	0	0	0	0	0	0	0	0	0	0	0	0	0	0	0	0	0	0	0	0	0	0	0	0	0	0	0	0	0	0	0
k__Bacteria;p__Actinomycetota;c__Actinobacteria;o__Actinomycetales;f__Microbacteriaceae;g__Leifsonia	0	0	0	0	0	0	0	0	0	0	0	0	0	0	0	0	0	0	0	0	0	0	0	0.00518135	0	0	0	0	0	0	0	0	0	0	0	0	0	0	0	0	0	0	0	0	0	0	0	0	0
k__Bacteria;p__Actinomycetota;c__Actinobacteria;o__Actinomycetales;f__Microbacteriaceae;g__Microbacterium	0	0	0	0	0	0	0	0	0	0	0	0	0	0	0	0	0	0	0	0	0	0	0	0	0	0	0	0	0	0	0	0	0	0	0	0	0	0	0	0	0	0	0	0.0704225	0	0	0	0	0
k__Bacteria;p__Actinomycetota;c__Actinobacteria;o__Actinomycetales;f__Micrococcaceae;g__Arthrobacter	0	0	0	0	0	0	0	0	0	0	0	0	0	0	0	0	0	0	0	0	0	0	0	0	0	0	0	0	0	0	0	0	0	0	0	0	0	0	0	0	0	0	0	0	0	0	0	0	0
k__Bacteria;p__Actinomycetota;c__Actinobacteria;o__Actinomycetales;f__Micrococcaceae;g__Kocuria	0	0	0	0	0	0	0	0	0	0	0	0	0	0	0	0	0	0	0	0.00389638	0	0	0	0	0	0	0	0.00503083	0	0	0	0	0	0	0	0	0	0	0	0	0	0	0	0	0	0	0	0	0
k__Bacteria;p__Actinomycetota;c__Actinobacteria;o__Actinomycetales;f__Micrococcaceae;g__Micrococcus	0	0	0	0	0	0	0	0	0	0	0	0	0	0	0	0	0	0	0	0	0	0	0	0	0	0	0	0	0	0	0	0	0	0	0	0	0	0	0	0	0	0	0	0	0	0	0	0	0
k__Bacteria;p__Actinomycetota;c__Actinobacteria;o__Actinomycetales;f__Micrococcaceae;g__Nesterenkonia	0	0	0	0	0	0	0	0	0	0	0	0	0	0	0	0	0	0	0	0	0	0	0	0	0	0	0	0	0	0	0	0	0	0	0	0	0	0	0	0	0	0	0	0	0	0.0212766	0	0	0
k__Bacteria;p__Actinomycetota;c__Actinobacteria;o__Actinomycetales;f__Micrococcaceae;g__Rothia	0	0	0	0	0	0	0	0	0	0	0	0	0	0	0	0	0	0	0	0	0	0	0	0	0	0	0	0	0	0	0	0	0	0	0	0	0	0	0	0	0	0	0	0	0	0	0	0	0
k__Bacteria;p__Actinomycetota;c__Actinobacteria;o__Actinomycetales;f__Micromonosporaceae;__	0	0	0	0	0	0	0	0	0	0	0	0	0	0	0	0	0	0.00346585	0	0	0	0	0	0	0	0	0	0.00957481	0	0	0	0	0	0	0	0	0	0	0	0	0	0	0	0	0	0	0	0	0
k__Bacteria;p__Actinomycetota;c__Actinobacteria;o__Actinomycetales;f__Micromonosporaceae;g__Micromonospora	0	0	0	0	0	0	0	0	0	0	0	0	0	0	0	0	0	0	0	0	0	0.0118835	0	0	0	0	0	0.0124959	0	0	0	0	0	0	0	0	0	0	0	0	0	0	0	0	0	0	0	0	0
k__Bacteria;p__Actinomycetota;c__Actinobacteria;o__Actinomycetales;f__Mycobacteriaceae;g__Mycobacterium	0	0	0	0	0	0	0	0	0	0	0	0	0	0	0	0	0	0.00530071	0	0.00800337	0.0232068	0	0	0	0	0	0	0.00730282	0	0	0	0	0	0	0	0	0	0	0	0	0	0	0	0	0	0	0	0	0
k__Bacteria;p__Actinomycetota;c__Actinobacteria;o__Actinomycetales;f__Nocardiaceae;__	0	0	0	0	0	0	0	0	0	0	0	0	0	0	0	0.00123558	0	0	0	0	0	0	0	0.00453368	0	0	0	0	0	0	0	0	0	0	0	0	0	0	0	0	0	0	0	0	0	0	0	0	0
k__Bacteria;p__Actinomycetota;c__Actinobacteria;o__Actinomycetales;f__Nocardiaceae;g__Nocardia	0	0	0	0	0	0	0	0	0	0	0	0	0	0	0	0	0	0	0	0	0	0	0	0	0	0	0	0	0	0	0	0	0	0	0	0	0	0	0	0	0	0	0	0	0	0	0	0	0
k__Bacteria;p__Actinomycetota;c__Actinobacteria;o__Actinomycetales;f__Nocardiaceae;g__Rhodococcus	0	0	0	0	0	0	0	0	0	0	0	0	0	0	0	0	0	0	0	0	0	0	0	0.00453368	0	0	0	0	0	0	0	0	0	0	0	0	0	0	0	0	0	0	0	0	0.164619	0	0	0	0
k__Bacteria;p__Actinomycetota;c__Actinobacteria;o__Actinomycetales;f__Nocardiaceae;g__Segniliparus	0	0	0	0	0	0	0	0	0	0	0	0	0	0	0	0	0	0	0	0	0	0	0	0	0	0	0	0	0	0	0	0	0	0	0	0	0	0	0	0	0	0	0	0	0	0	0	0	0
k__Bacteria;p__Actinomycetota;c__Actinobacteria;o__Actinomycetales;f__Nocardioidaceae;__	0	0	0	0	0	0	0	0	0	0	0	0	0	0	0	0	0	0	0	0	0	0.030303	0	0	0	0	0	0.000811425	0	0	0	0	0	0	0	0	0	0	0	0	0	0	0	0	0	0	0	0	0
k__Bacteria;p__Actinomycetota;c__Actinobacteria;o__Actinomycetales;f__Nocardioidaceae;g__Kribbella	0	0	0	0	0	0	0	0	0	0	0	0	0	0	0	0	0	0	0	0	0	0	0	0.00388601	0	0	0	0	0	0	0	0	0	0	0	0	0	0	0	0	0	0	0	0	0	0	0	0	0
k__Bacteria;p__Actinomycetota;c__Actinobacteria;o__Actinomycetales;f__Nocardioidaceae;g__Marmoricola	0	0	0	0	0	0	0	0	0	0	0	0	0	0	0	0.0185338	0	0.020999	0	0	0	0	0	0.0255829	0	0	0	0.0293736	0	0	0	0	0	0	0	0	0	0	0	0	0	0	0	0	0	0	0	0	0
k__Bacteria;p__Actinomycetota;c__Actinobacteria;o__Actinomycetales;f__Nocardioidaceae;g__Nocardioides	0	0	0	0	0	0	0	0	0	0	0	0	0	0	0	0	0	0	0	0	0	0.0112894	0	0.0265544	0	0	0	0.0103862	0	0	0	0	0	0	0	0	0	0	0	0	0	0	0	0	0	0	0	0	0
k__Bacteria;p__Actinomycetota;c__Actinobacteria;o__Actinomycetales;f__Nocardioidaceae;g__Propionicimonas	0	0	0	0	0	0	0	0	0	0	0	0	0	0	0	0	0	0	0	0	0	0	0	0	0	0	0	0	0	0	0	0	0	0	0	0	0	0	0	0	0	0	0	0	0	0	0	0	0
k__Bacteria;p__Actinomycetota;c__Actinobacteria;o__Actinomycetales;f__Propionibacteriaceae;g__Microlunatus	0	0	0	0	0	0	0	0	0	0	0	0	0	0	0	0	0	0.00101937	0	0	0	0.020202	0	0	0	0	0	0.00697825	0	0	0	0	0	0	0	0	0	0	0	0	0	0	0	0	0	0	0	0	0
k__Bacteria;p__Actinomycetota;c__Actinobacteria;o__Actinomycetales;f__Propionibacteriaceae;g__Propionibacterium	0	0.212121	0	0	0	0	0	0	0	0	0.117778	0	0	0	0	0	0	0	0	0	0	0	0	0	0	0	0	0	0	0	0	0	0	0	0	0	0	0	0	0	0	0.111111	0	0	0	0	0	0	0
k__Bacteria;p__Actinomycetota;c__Actinobacteria;o__Actinomycetales;f__Pseudonocardiaceae;__	0	0	0	0	0	0	0	0	0	0	0	0	0	0	0	0	0	0	0	0	0	0	0.0156006	0	0	0	0	0.010224	0	0	0	0	0	0	0	0	0	0	0	0	0	0	0	0	0	0	0	0	0
k__Bacteria;p__Actinomycetota;c__Actinobacteria;o__Actinomycetales;f__Pseudonocardiaceae;g__Actinomycetospora	0	0	0	0	0	0	0	0	0	0	0	0	0	0	0	0	0.0317308	0.0348624	0	0.00726622	0	0.0311943	0.0135205	0.0216969	0.0149202	0	0	0.0115222	0	0	0	0	0	0	0	0	0	0	0	0	0	0	0	0	0	0	0	0	0
k__Bacteria;p__Actinomycetota;c__Actinobacteria;o__Actinomycetales;f__Pseudonocardiaceae;g__Pseudonocardia	0	0	0	0	0	0	0	0	0	0	0	0	0	0	0.0398741	0.0457166	0	0.011213	0	0	0.00783605	0.0448604	0.0832033	0.0184585	0.01839	0.05	0	0.0175268	0	0	0	0	0	0	0	0	0	0	0	0	0	0	0	0	0	0	0	0	0
k__Bacteria;p__Actinomycetota;c__Actinobacteria;o__Actinomycetales;f__Ruaniaceae;g__	0	0	0	0	0	0	0	0	0	0	0	0	0	0	0	0	0	0	0	0.00252738	0	0	0	0	0	0	0	0	0	0	0	0	0	0	0	0	0	0	0	0	0	0	0	0	0	0	0	0	0
k__Bacteria;p__Actinomycetota;c__Actinobacteria;o__Actinomycetales;f__Streptomycetaceae;g__Streptomyces	0	0	0	0	0	0	0	0	0	0	0	0	0	0	0	0	0	0	0	0.00189553	0	0	0	0	0	0	0	0.00925024	0	0	0	0	0	0	0	0	0	0	0	0	0	0	0	0	0	0	0	0	0
k__Bacteria;p__Actinomycetota;c__Actinobacteria;o__Actinomycetales;f__Thermomonosporaceae;__	0	0	0	0	0	0	0	0	0	0	0	0	0	0	0	0	0	0	0	0	0.00512357	0	0	0	0	0	0	0	0	0	0	0	0	0	0	0	0	0	0	0	0	0	0	0	0	0	0	0	0
k__Bacteria;p__Actinomycetota;c__Actinobacteria;o__Actinomycetales;f__Thermomonosporaceae;g__Actinomadura	0	0	0	0	0	0	0	0	0	0	0	0	0	0	0	0	0	0	0	0	0.00843882	0	0	0	0	0	0	0	0	0	0	0	0	0	0	0	0	0	0	0	0	0	0	0	0	0	0	0	0
k__Bacteria;p__Actinomycetota;c__Actinobacteria;o__Actinomycetales;f__Tsukamurellaceae;g__	0	0	0	0	0	0	0	0	0	0	0	0	0	0	0	0	0	0	0	0	0	0	0	0.00841969	0	0	0	0	0	0	0	0	0	0	0	0	0	0	0	0	0	0	0	0	0	0	0	0	0
k__Bacteria;p__Actinomycetota;c__Actinobacteria;o__Actinomycetales;f__Williamsiaceae;g__Williamsia	0	0	0	0	0	0	0	0	0	0	0	0	0	0	0	0	0	0	0	0	0	0	0	0	0	0	0	0	0	0	0	0	0	0	0	0	0	0	0	0	0	0	0	0	0	0	0	0	0
k__Bacteria;p__Actinomycetota;c__Thermoleophilia;o__Solirubrobacterales;__;__	0	0	0	0	0	0	0	0	0	0	0	0	0	0	0	0	0	0.00611621	0	0.0014743	0	0.0136661	0	0	0	0	0	0.00275884	0	0	0	0	0	0	0	0	0	0	0	0	0	0	0	0	0	0	0	0	0
k__Bacteria;p__Actinomycetota;c__Thermoleophilia;o__Solirubrobacterales;f__;g__	0	0	0	0	0	0	0	0	0	0	0	0	0	0	0.04617	0.0341845	0	0.00550459	0	0	0	0.0276292	0.0707228	0.0194301	0.0166551	0	0	0.0154171	0	0	0	0	0	0	0	0	0	0	0	0	0	0	0	0	0	0	0	0	0
k__Bacteria;p__Actinomycetota;c__Thermoleophilia;o__Solirubrobacterales;f__Conexibacteraceae;__	0	0	0	0	0	0	0	0	0	0	0	0	0	0	0	0	0.0105769	0.0116208	0	0	0.0108499	0	0	0	0.0319223	0	0	0	0	0	0	0	0	0	0	0	0	0	0	0	0	0	0	0	0	0	0	0	0
k__Bacteria;p__Actinomycetota;c__Thermoleophilia;o__Solirubrobacterales;f__Conexibacteraceae;g__	0	0	0	0	0	0	0	0	0	0	0	0	0	0	0	0	0	0.0130479	0	0	0.0605787	0	0	0	0.0170021	0	0	0.00600454	0	0	0	0	0	0	0	0	0	0	0	0	0	0	0	0	0	0	0	0	0
k__Bacteria;p__Actinomycetota;c__Thermoleophilia;o__Solirubrobacterales;f__Patulibacteraceae;g__	0	0	0	0	0	0	0	0	0	0	0	0	0	0	0.019937	0.00205931	0	0.0138634	0	0	0	0	0	0.00388601	0.000693963	0.0574074	0	0	0	0	0	0	0	0	0	0	0	0	0	0	0	0	0	0	0	0	0	0	0
k__Bacteria;p__Actinomycetota;c__Thermoleophilia;o__Solirubrobacterales;f__Solirubrobacteraceae;g__	0	0	0	0	0	0	0	0	0	0	0	0	0	0	0	0.0218287	0	0.00244648	0	0	0	0.0249554	0	0.0492228	0	0	0.0464455	0.0220708	0	0	0	0	0	0	0	0	0	0	0	0	0	0	0	0	0	0	0	0	0
k__Bacteria;p__Actinomycetota;c__Thermoleophilia;o__Solirubrobacterales;f__Solirubrobacteraceae;g__Solirubrobacter	0	0	0	0	0	0	0	0	0	0	0	0	0	0	0	0	0	0	0	0	0	0	0	0	0	0	0	0.00227199	0	0	0	0	0	0	0	0	0	0	0	0	0	0	0	0	0	0	0	0	0
k__Bacteria;p__Armatimonadota;c__Armatimonadia;o__Armatimonadales;f__Armatimonadaceae;g__	0	0	0	0	0	0	0	0	0	0	0	0	0	0	0	0	0	0.00978593	0	0	0	0	0	0	0	0	0	0.00486855	0	0	0	0	0	0	0	0	0	0	0	0	0	0	0	0	0	0	0	0	0
k__Bacteria;p__Armatimonadota;c__Armatimonadia;o__FW68;f__;g__	0	0	0	0	0	0	0	0	0	0	0	0	0	0	0	0	0	0.0120285	0	0	0.00361664	0.00415924	0	0	0.018043	0	0	0.00405712	0	0	0	0	0	0	0	0	0	0	0	0	0	0	0	0	0	0	0	0	0
k__Bacteria;p__Armatimonadota;c__Chthonomonadetes;o__Chthonomonadales;f__Chthonomonadaceae;__	0	0	0	0	0	0	0	0	0	0	0	0	0	0	0	0	0	0.00570846	0	0	0	0	0	0	0	0	0	0	0	0	0	0	0	0	0	0	0	0	0	0	0	0	0	0	0	0	0	0	0
k__Bacteria;p__Armatimonadota;c__Chthonomonadetes;o__Chthonomonadales;f__Chthonomonadaceae;g__	0	0	0	0	0	0	0	0	0	0	0	0	0	0	0	0	0.0125	0	0	0	0	0	0	0	0.01839	0	0	0	0	0	0	0	0	0	0	0	0	0	0	0	0	0	0	0	0	0	0	0	0
k__Bacteria;p__Armatimonadota;c__Chthonomonadetes;o__Chthonomonadales;f__Chthonomonadaceae;g__Chthonomonas	0	0	0	0	0	0	0	0	0	0	0	0	0	0	0	0.00411862	0.00913462	0.00265036	0	0	0.00361664	0.00297089	0	0.00194301	0.0263706	0	0.00947867	0	0	0	0	0	0	0	0	0	0	0	0	0	0	0	0	0	0	0	0	0	0
k__Bacteria;p__Armatimonadota;c__OPB50;o__;f__;g__	0	0	0	0	0	0	0	0	0	0	0	0	0	0	0	0	0	0	0	0	0	0	0	0	0	0	0	0.00146056	0	0	0	0	0	0	0	0	0	0	0	0	0	0	0	0	0	0	0	0	0
k__Bacteria;p__Armatimonadota;c__[Fimbriimonadia];o__[Fimbriimonadales];f__[Fimbriimonadaceae];g__Fimbriimonas	0	0	0	0	0	0	0	0	0	0	0	0	0	0	0	0	0	0.00509684	0	0	0	0	0	0	0.00971548	0	0	0.0032457	0	0	0	0	0	0	0	0	0	0	0	0	0	0	0	0	0	0	0	0	0
k__Bacteria;p__BRC1;c__PRR-11;o__;f__;g__	0	0	0	0	0	0	0	0	0	0	0	0	0	0	0	0	0	0	0	0	0	0	0	0.00841969	0	0	0	0	0	0	0	0	0	0	0	0	0	0	0	0	0	0	0	0	0	0	0	0	0
k__Bacteria;p__ Bacteroidota;__;__;__;__	0	0	0	0	0	0	0	0	0	0	0	0	0	0	0	0	0	0.00183486	0	0.00200084	0	0	0	0.0129534	0	0	0	0.00178513	0	0	0	0	0	0	0	0	0	0	0	0	0	0	0	0	0	0	0	0	0
k__Bacteria;p__ Bacteroidota;c__Bacteroidia;o__Bacteroidales;f__;g__	0	0	0	0	0	0	0	0	0	0	0	0	0	0	0	0	0	0.00244648	0	0	0	0.00178253	0	0	0.00451076	0	0	0	0	0	0	0	0	0	0	0	0	0	0	0	0	0	0	0	0	0	0	0	0
k__Bacteria;p__ Bacteroidota;c__Bacteroidia;o__Bacteroidales;f__Porphyromonadaceae;g__Porphyromonas	0	0	0	0	0	0	0	0	0	0	0.124444	0	0	0	0	0	0	0	0	0	0	0	0	0	0	0	0	0	0	0	0	0	0	0	0	0	0	0	0	0	0	0	0	0	0	0	0	0	0
k__Bacteria;p__ Bacteroidota;c__Cytophagia;o__Cytophagales;__;__	0	0	0	0	0	0	0	0	0	0	0	0	0	0	0	0	0	0	0	0	0	0	0	0	0	0	0.000947867	0	0	0	0	0	0	0	0	0	0	0	0	0	0	0	0	0	0	0	0	0	0
k__Bacteria;p__ Bacteroidota;c__Cytophagia;o__Cytophagales;f__;g__	0	0	0	0	0	0	0	0	0	0	0	0	0	0	0	0	0.00961538	0	0	0	0	0	0	0	0	0	0	0	0	0	0	0	0	0	0	0	0	0	0	0	0	0	0	0	0	0	0	0	0
k__Bacteria;p__ Bacteroidota;c__Cytophagia;o__Cytophagales;f__Cytophagaceae;g__Hymenobacter	0	0	0	0	0	0	0	0	0	0	0	0	0	0	0	0.00205931	0.00913462	0.00733945	0	0	0	0.00326797	0.00104004	0	0.0100625	0	0	0.00097371	0	0	0	0	0	0	0	0	0	0	0	0	0	0	0	0	0	0	0	0	0
k__Bacteria;p__ Bacteroidota;c__Cytophagia;o__Cytophagales;f__Cytophagaceae;g__Spirosoma	0	0	0	0	0	0	0	0	0	0	0	0	0	0	0.0335782	0.0197694	0	0.0332314	0	0.00368576	0	0.010101	0.0135205	0.0352979	0.0121443	0	0.0417062	0.0397598	0	0	0	0	0	0	0	0	0	0	0	0	0	0	0	0	0	0	0	0	0
k__Bacteria;p__ Bacteroidota;c__Flavobacteriia;o__Flavobacteriales;f__Flavobacteriaceae;__	0	0	0	0	0	0	0	0	0	0	0	0	0	0	0	0	0	0	0	0	0	0.00623886	0	0	0	0.0166667	0	0	0	0	0	0	0	0	0	0	0	0	0	0	0	0	0	0	0	0	0	0	0
k__Bacteria;p__ Bacteroidota;c__Flavobacteriia;o__Flavobacteriales;f__Flavobacteriaceae;g__Capnocytophaga	0	0	0	0	0	0	0	0	0	0	0	0	0	0	0	0	0	0	0	0	0	0	0	0	0	0	0	0	0	0	0	0	0	0	0	0	0	0	0	0	0	0	0	0	0	0	0	0	0
k__Bacteria;p__ Bacteroidota Bacteroidota;c__Flavobacteriia;o__Flavobacteriales;f__Flavobacteriaceae;g__Flavobacterium	0	0	0	0	0	0	0	0	0	0	0	0	0	0	0	0.0111203	0	0	0	0	0	0	0	0	0	0	0	0	0	0	0	0	0	0	0	0	0	0	0	0	0	0	0	0	0	0	0	0	0
k__Bacteria;p__ Bacteroidota;c__Flavobacteriia;o__Flavobacteriales;f__[Weeksellaceae];__	0	0	0	0	0	0	0	0	0	0	0	0	0	0	0	0	0	0	0	0.00168492	0	0	0	0	0	0	0	0	0	0	0	0	0	0	0	0	0	0	0	0	0	0	0	0	0	0	0	0	0
k__Bacteria;p__ Bacteroidota;c__Sphingobacteriia;o__Sphingobacteriales;f__;g__	0	0	0	0	0	0	0	0	0	0	0	0	0	0	0.0104932	0.00205931	0	0	0	0	0	0	0.00468019	0	0	0	0	0.00470626	0	0	0	0	0	0	0	0	0	0	0	0	0	0	0	0	0	0	0	0	0
k__Bacteria;p__ Bacteroidota;c__Sphingobacteriia;o__Sphingobacteriales;f__Sphingobacteriaceae;__	0	0	0	0	0	0	0	0	0	0	0	0	0	0	0	0	0	0.000407747	0	0	0	0	0	0	0	0	0	0.00438169	0	0	0	0	0	0	0	0	0	0	0	0	0	0	0	0	0	0	0	0	0
k__Bacteria;p__ Bacteroidota;c__Sphingobacteriia;o__Sphingobacteriales;f__Sphingobacteriaceae;g__Mucilaginibacter	0	0	0	0	0	0	0	0	0	0	0	0	0	0	0	0	0	0.0159021	0	0	0	0	0	0	0.0197779	0	0	0	0	0	0	0	0	0	0	0	0	0	0	0	0	0	0	0	0	0	0	0	0
k__Bacteria;p__ Bacteroidota;c__Sphingobacteriia;o__Sphingobacteriales;f__Sphingobacteriaceae;g__Pedobacter	0	0	0	0	0	0	0	0	0	0	0	0	0	0	0	0	0	0	0	0	0	0	0	0	0	0	0	0	0	0	0	0	0	0	0	0	0	0	0	0	0	0	0	0	0	0	0	0	0
k__Bacteria;p__ Bacteroidota;c__Sphingobacteriia;o__Sphingobacteriales;f__Sphingobacteriaceae;g__Sphingobacterium	0	0	0	0	0	0	0	0	0	0	0	0	0	0	0	0	0	0	0	0	0	0	0	0	0	0	0	0	0	0	0	0	0	0	0	0	0	0	0	0	0	0	0	0	0	0	0	0	0
k__Bacteria;p__ Bacteroidota;c__[Saprospirae];o__[Saprospirales];f__Chitinophagaceae;__	0	0	0	0	0	0	0	0	0	0	0	0	0	0	0.00839454	0.00164745	0	0	0	0	0	0.00920974	0	0.0197539	0	0	0	0.0103862	0	0	0	0	0	0	0	0	0	0	0	0	0	0	0	0	0	0	0	0	0
k__Bacteria;p__ Bacteroidota;c__[Saprospirae];o__[Saprospirales];f__Chitinophagaceae;g__	0	0	0	0	0	0	0	0	0	0	0	0	0	0	0.100735	0.0658979	0.000961538	0.0256881	0	0.00168492	0	0.040404	0.0426417	0.0466321	0.0260236	0.037037	0.119431	0.0345667	0	0	0	0	0	0	0	0	0	0	0	0	0	0	0	0	0	0	0	0	0
k__Bacteria;p__ Bacteroidota;c__[Saprospirae];o__[Saprospirales];f__Chitinophagaceae;g__Chitinophaga	0	0	0	0	0	0	0	0	0	0	0	0	0	0	0	0	0	0	0	0	0	0	0	0	0	0	0	0	0	0	0	0	0	0	0	0	0	0	0	0	0	0	0	0	0	0	0	0	0
k__Bacteria;p__ Bacteroidota;c__[Saprospirae];o__[Saprospirales];f__Chitinophagaceae;g__Ferruginibacter	0	0	0	0	0	0	0	0	0	0	0	0	0	0	0	0	0	0	0	0	0	0	0	0	0	0	0	0.00454398	0	0	0	0	0	0	0	0	0	0	0	0	0	0	0	0	0	0	0	0	0
k__Bacteria;p__ Bacteroidota;c__[Saprospirae];o__[Saprospirales];f__Chitinophagaceae;g__Flavisolibacter	0	0	0	0	0	0	0	0	0	0	0	0	0	0	0.0640084	0.0123558	0.00673077	0	0	0	0	0.0409982	0.0150806	0.0168394	0	0	0	0.0107108	0	0	0	0	0	0	0	0	0	0	0	0	0	0	0	0	0	0	0	0	0
k__Bacteria;p__ Bacteroidota;c__[Saprospirae];o__[Saprospirales];f__Chitinophagaceae;g__Sediminibacterium	0	0	0	0	0	0	0	0	0	0	0	0	0	0	0	0	0	0	0	0	0	0	0	0	0	0	0	0	0	0	0	0	0	0	0	0	0.194444	0	0	0	0	0	0	0	0	0	0	0	0
k__Bacteria;p__Chlamydiae;c__Chlamydiia;o__Chlamydiales;f__;g__	0	0	0	0	0	0	0	0	0	0	0	0	0	0	0	0	0	0	0	0	0	0	0	0	0	0	0	0	0	0	0	0	0	0	0	0	0	0	0	0	0	0	0	0	0	0	0	0	0
k__Bacteria;p__Chlamydiae;c__Chlamydiia;o__Chlamydiales;f__Rhabdochlamydiaceae;g__Candidatus Rhabdochlamydia	0	0	0	0	0	0	0	0	0	0	0.113333	0.395833	0	0	0	0	0	0	0	0.00516007	0	0	0	0	0	0	0	0	0	0	0.209524	0.283871	0	0	0	0.325581	0	0	0	0	0	0	0	0	0.226044	0	0	0.38125	0
k__Bacteria;p__Chloroflexota;c__Anaerolineae;o__SBR1031;f__A4b;g__	0	0	0	0	0	0	0	0	0	0	0	0	0	0	0	0	0	0	0	0	0	0	0.0405616	0	0	0	0	0	0	0	0	0	0	0	0	0	0	0	0	0	0	0	0	0	0	0	0	0	0
k__Bacteria;p__Chloroflexota;c__C0119;o__;f__;g__	0	0	0	0	0	0	0	0	0	0	0	0	0	0	0	0	0	0.00448522	0	0	0	0.00713012	0.0192408	0	0.0055517	0	0	0.00730282	0	0	0	0	0	0	0	0	0	0	0	0	0	0	0	0	0	0	0	0	0
k__Bacteria;p__Chloroflexota;c__Chloroflexi;o__AKIW781;f__;g__	0	0	0	0	0	0	0	0	0	0	0	0	0	0	0.0178384	0	0	0	0	0	0	0.00742721	0	0.00291451	0	0.00925926	0	0	0	0	0	0	0	0	0	0	0	0	0	0	0	0	0	0	0	0	0	0	0
k__Bacteria;p__Chloroflexota;c__Chloroflexi;o__Chloroflexales;f__FFCH7168;g__	0	0	0	0	0	0	0	0	0	0	0	0	0	0	0	0.00741351	0	0	0	0	0	0.00920974	0.00832033	0.015544	0	0	0	0.0160662	0	0	0	0	0	0	0	0	0	0	0	0	0	0	0	0	0	0	0	0	0
k__Bacteria;p__Chloroflexota;c__Chloroflexi;o__[Roseiflexales];f__;g__	0	0	0	0	0	0	0	0	0	0	0	0	0	0	0	0.0156507	0	0	0	0	0	0.00653595	0.0208008	0	0	0	0	0.0167154	0	0	0	0	0	0	0	0	0	0	0	0	0	0	0	0	0	0	0	0	0
k__Bacteria;p__Chloroflexota;c__Chloroflexi;o__[Roseiflexales];f__[Kouleothrixaceae];g__	0	0	0	0	0	0	0	0	0	0	0	0	0	0	0	0	0	0	0	0	0	0	0	0.00259067	0	0	0	0.0100617	0	0	0	0	0	0	0	0	0	0	0	0	0	0	0	0	0	0	0	0	0
k__Bacteria;p__Chloroflexota;c__Ktedonobacteria;o__JG30-KF-AS9;f__;g__	0	0	0	0	0	0	0	0	0	0	0	0	0	0	0	0	0	0	0	0	0	0	0	0	0	0	0	0	0	0	0	0	0	0	0	0	0	0	0	0	0	0	0	0	0	0	0	0	0
k__Bacteria;p__Chloroflexota;c__Ktedonobacteria;o__Ktedonobacterales;f__Ktedonobacteraceae;g__	0	0	0	0	0	0	0	0	0	0	0	0	0	0	0	0	0	0	0	0	0	0	0	0	0	0	0	0.00259656	0	0	0	0	0	0	0	0	0	0	0	0	0	0	0	0	0	0	0	0	0
k__Bacteria;p__Chloroflexota;c__Ktedonobacteria;o__Thermogemmatisporales;f__Thermogemmatisporaceae;g__	0	0	0	0	0	0	0	0	0	0	0	0	0	0	0	0	0.0322115	0.00550459	0	0	0.00421941	0	0	0	0.00971548	0	0	0	0	0	0	0	0	0	0	0	0	0	0	0	0	0	0	0	0	0	0	0	0
k__Bacteria;p__Chloroflexota;c__TK10;o__AKYG885;f__Dolo_23;g__	0	0	0	0	0	0	0	0	0	0	0	0	0	0	0	0	0	0	0	0	0	0	0	0.00680052	0	0	0	0	0	0	0	0	0	0	0	0	0	0	0	0	0	0	0	0	0	0	0	0	0
k__Bacteria;p__Chloroflexota;c__TK10;o__B07_WMSP1;f__;g__	0	0	0	0	0	0	0	0	0	0	0	0	0	0	0	0	0	0	0	0	0	0	0.00572023	0	0	0	0	0	0	0	0	0	0	0	0	0	0	0	0	0	0	0	0	0	0	0	0	0	0
k__Bacteria;p__Chloroflexota;c__Thermomicrobia;o__;f__;g__	0	0	0	0	0	0	0	0	0	0	0	0	0	0	0	0	0	0	0	0	0	0	0	0.00259067	0	0	0	0	0	0	0	0	0	0	0	0	0	0	0	0	0	0	0	0	0	0	0	0	0
k__Bacteria;p__Chloroflexota;c__Thermomicrobia;o__JG30-KF-CM45;f__;g__	0	0	0	0	0	0	0	0	0	0	0	0	0	0	0	0	0	0	0	0	0	0	0	0.0320596	0	0	0	0.00843882	0	0	0	0	0	0	0	0	0	0	0	0	0	0	0	0	0	0	0	0	0
k__Bacteria;p__Cyanobacteria;c__4C0d-2;o__MLE1-12;f__;g__	0	0	0	0	0	0	0	0	0	0	0	0	0	0	0	0	0	0	0	0	0	0	0	0	0	0	0	0	0	0	0	0	0	0	0	0	0	0	0	0	0	0	0	0	0	0	0	0	0
k__Bacteria;p__Cyanobacteria;c__4C0d-2;o__SM1D11;f__;g__	0	0	0	0	0	0	0	0	0	0	0	0	0	0	0	0	0	0	0	0	0	0	0	0	0.00451076	0	0	0	0	0	0	0	0	0	0	0	0	0	0	0	0	0	0	0	0	0	0	0	0
k__Bacteria;p__Cyanobacteria;c__Chloroplast;o__CAB-I;f__;g__	0	0	0	0	0	0	0	0	0	0	0	0	0	0	0	0	0	0	0	0	0	0	0	0	0	0	0	0	0	0	0	0	0	0	0	0	0	0	0	0	0	0	0	0	0	0	0	0	0
k__Bacteria;p__Cyanobacteria;c__Chloroplast;o__Chlorophyta;f__Trebouxiophyceae;g__Chloroidium	0	0	0	0	0	0	0	0	0	0	0	0	0	0	0	0	0	0	0	0	0	0	0	0.000647668	0	0	0	0	0	0	0	0	0	0	0	0	0	0	0	0	0	0	0	0	0	0	0	0	0
k__Bacteria;p__Cyanobacteria;c__Chloroplast;o__Streptophyta;f__;g__	0	0	0	0	0	0	0	0	0	0	0	0	0	0	0	0	0	0	0	0.00431761	0	0	0	0	0	0	0	0	0	0	0	0	0	0	0	0	0	0	0	0	0	0	0	0	0	0	0	0	0
k__Bacteria;p__Cyanobacteria;c__ML635J-21;o__;f__;g__	0	0	0	0	0	0	0	0	0	0	0	0	0	0	0	0	0	0	0	0	0	0	0	0	0.00173491	0	0	0.00178513	0	0	0	0	0	0	0	0	0	0	0	0	0	0	0	0	0	0	0	0	0
k__Bacteria;p__Cyanobacteria;c__Synechococcophycideae;o__Synechococcales;f__Acaryochloridaceae;g__Acaryochloris	0	0	0	0	0	0	0	0	0	0	0	0	0	0	0	0.0156507	0	0	0	0	0	0	0.0327613	0	0	0	0	0.00097371	0	0	0	0	0	0	0	0	0	0	0	0	0	0	0	0	0	0	0	0	0
k__Bacteria;p__FBP;c__;o__;f__;g__	0	0	0	0	0	0	0	0	0	0	0	0	0	0	0	0	0	0	0	0	0	0	0	0	0	0	0	0.00308341	0	0	0	0	0	0	0	0	0	0	0	0	0	0	0	0	0	0	0	0	0
k__Bacteria;p__Bacillota;c__Bacilli;__;__;__	0	0	0	0	0	0	0	0	0	0	0	0	0	0	0	0	0	0	0	0	0	0	0	0	0	0	0	0	0	0	0	0	0	0	0	0	0	0	0	0	0	0	0	0	0	0	0	0	0
k__Bacteria;p__Bacillota;c__Bacilli;o__Bacillales;__;__	0	0	0	0	0	0	0	0	0	0	0	0	0	0	0	0	0	0	0	0.00326453	0	0	0	0	0	0	0	0	0	0	0	0	0	0	0	0	0	0	0	0	0	0	0	0	0	0	0	0	0
k__Bacteria;p__Bacillota;c__Bacilli;o__Bacillales;f__Bacillaceae;g__Anaerobacillus	0	0.0865801	0	0	0	0	0	0.208333	0	0	0	0	0	0	0	0	0	0	0	0	0	0	0	0	0	0	0	0	0	0	0	0	0	0	0	0.111628	0	0	0	0	0	0.142857	0	0	0	0	0	0	0.035503
k__Bacteria;p__Bacillota;c__Bacilli;o__Bacillales;f__Bacillaceae;g__Bacillus	0	0	0	0	0	0	0	0	0	0	0	0	0	0	0	0	0	0	0	0	0	0	0	0	0	0	0	0	0	0	0	0	0	0	0	0	0	0	0	0	0	0	0	0	0	0	0	0	0
k__Bacteria;p__Bacillota;c__Bacilli;o__Bacillales;f__Bacillaceae;g__Virgibacillus	0	0	0	0	0	0	0	0	0	0	0	0	0	0	0	0	0	0	0	0	0	0.000594177	0	0	0	0	0	0	0	0	0	0	0	0	0	0	0	0	0	0	0	0	0	0	0	0	0	0	0
k__Bacteria;p__Bacillota;c__Bacilli;o__Bacillales;f__Paenibacillaceae;__	0	0	0	0	0	0	0	0	0	0	0	0	0	0	0	0	0	0	0	0	0	0	0	0	0	0	0	0	0	0	0	0	0	0	0	0	0	0	0	0	0	0	0	0	0	0	0	0	0
k__Bacteria;p__Bacillota;c__Bacilli;o__Bacillales;f__Paenibacillaceae;g__Cohnella	0	0	0	0	0	0	0	0	0	0	0	0	0	0	0	0	0	0	0	0.00315922	0	0	0	0	0	0	0	0	0	0	0	0	0	0	0	0	0	0	0	0	0	0	0	0	0	0	0	0	0
k__Bacteria;p__Bacillota;c__Bacilli;o__Bacillales;f__Paenibacillaceae;g__Paenibacillus	0	0	0	0	0	0	0	0	0	0	0	0	0	0	0	0	0	0	0	0	0	0	0	0	0	0	0	0	0	0	0	0	0	0	0	0	0	0	0	0	0	0	0	0	0	0	0	0	0
k__Bacteria;p__Bacillota;c__Bacilli;o__Bacillales;f__Staphylococcaceae;__	0	0	0	0	0	0	0	0	0	0	0	0	0	0	0	0	0	0	0	0	0	0	0	0	0	0	0	0	0	0	0	0	0	0	0	0	0	0	0	0	0	0	0	0	0	0	0	0	0
k__Bacteria;p__Bacillota;c__Bacilli;o__Bacillales;f__Staphylococcaceae;g__	0	0	0	0	0	0	0	0	0	0	0	0	0	0	0	0	0	0	0	0	0	0	0	0	0	0	0	0	0	0	0	0	0	0	0	0	0	0	0	0	0	0	0	0	0	0	0	0	0
k__Bacteria;p__Bacillota;c__Bacilli;o__Bacillales;f__Staphylococcaceae;g__Staphylococcus	0	0	0	0	0	0	0	0	0	0	0	0	0	0	0	0	0	0	0	0	0	0	0	0	0	0	0	0	0	0	0	0	0	0	0	0	0	0	0	0	0	0	0	0	0	0	0	0	0
k__Bacteria;p__Bacillota;c__Bacilli;o__Gemellales;f__;g__	0	0	0	0	0	0	0	0	0	0	0	0	0	0	0	0	0	0	0	0	0	0	0	0	0	0	0	0	0	0	0	0	0	0	0	0	0	0	0	0	0	0	0	0	0	0	0	0	0
k__Bacteria;p__Bacillota;c__Bacilli;o__Gemellales;f__Gemellaceae;g__Gemella	0	0	0	0	0	0	0	0	0	0	0	0	0	0	0	0	0	0	0	0	0	0	0	0	0	0	0	0	0	0	0	0	0	0	0	0	0	0	0	0	0	0	0	0	0	0	0	0	0
k__Bacteria;p__Bacillota;c__Bacilli;o__Lactobacillales;f__Carnobacteriaceae;g__Carnobacterium	0	0	0	0.00429185	0	0	0	0	0	0	0	0	0	0	0	0	0	0	0	0	0	0	0	0	0	0	0	0	0	0	0	0	0	0	0	0	0	0	0	0	0	0	0	0	0	0	0	0	0
k__Bacteria;p__Bacillota;c__Bacilli;o__Lactobacillales;f__Carnobacteriaceae;g__Isobaculum	0	0	0	0	0	0	0	0	0	0	0	0	0	0	0	0	0	0	0	0	0	0	0	0	0	0	0	0	0	0	0	0	0	0	0	0	0	0	0	0	0	0	0	0	0	0	0	0	0
k__Bacteria;p__Bacillota;c__Bacilli;o__Lactobacillales;f__Enterococcaceae;g__Enterococcus	0	0	0	0	0	0	0	0	0	0	0.0377778	0	0	0	0	0	0	0	0	0	0	0	0	0	0	0	0	0	0	0	0	0	0	0	0	0	0	0	0	0	0	0	0	0	0	0	0	0	0
k__Bacteria;p__Bacillota;c__Clostridia;o__Clostridiales;f__Clostridiaceae;g__Clostridium	0	0	0	0	0	0	0	0	0	0	0	0	0	0	0	0	0	0	0	0	0	0	0	0	0	0	0	0	0	0	0	0	0	0	0	0	0	0	0	0	0	0	0	0	0	0	0	0	0
k__Bacteria;p__Bacillota;c__Clostridia;o__Clostridiales;f__Lachnospiraceae;__	0	0	0	0	0	0	0	0	0	0	0	0	0	0	0	0	0	0	0	0.00358045	0	0	0	0	0	0	0	0	0	0	0	0	0	0	0	0	0	0	0	0	0	0	0	0	0	0	0	0	0
k__Bacteria;p__Bacillota;c__Clostridia;o__Clostridiales;f__Peptostreptococcaceae;g__Clostridium	0	0	0	0	0	0	0	0	0	0	0	0	0	0	0	0	0	0	0	0	0	0	0	0	0	0	0	0	0	0	0	0	0	0	0	0	0	0	0	0	0	0	0	0	0	0	0	0	0
k__Bacteria;p__Bacillota;c__Clostridia;o__Clostridiales;f__Peptostreptococcaceae;g__[Clostridium]	0	0	0	0	0	0	0	0	0	0	0	0	0	0	0	0	0	0	0	0	0	0	0	0	0	0	0	0	0	0	0	0	0	0	0	0	0	0	0	0	0	0	0	0	0	0	0	0	0
k__Bacteria;p__Bacillota;c__Clostridia;o__Clostridiales;f__Ruminococcaceae;g__Ruminococcus	0	0	0	0	0	0	0	0	0	0	0	0	0	0	0	0	0	0	0	0.00179023	0	0	0	0	0	0	0	0	0	0	0	0	0	0	0	0	0	0	0	0	0	0	0	0	0	0	0	0	0
k__Bacteria;p__Bacillota;c__Clostridia;o__Clostridiales;f__[Tissierellaceae];g__ph2	0	0	0	0	0	0	0	0	0	0	0	0	0	0	0	0	0	0	0	0	0	0	0	0	0	0	0	0	0	0	0	0	0	0	0	0	0	0	0	0	0	0	0	0	0	0	0	0	0
k__Bacteria;p__Bacillota;c__Erysipelotrichi;o__Erysipelotrichales;f__Erysipelotrichaceae;g__Erysipelothrix	0	0	0	0	0	0	0	0	0	0	0	0	0	0	0	0	0	0	0	0	0	0	0	0	0	0	0	0	0	0	0	0	0	0	0	0	0	0	0	0	0	0	0	0	0	0	0	0	0
k__Bacteria;p__Fusobacteriota;c__Fusobacteriia;o__Fusobacteriales;f__Fusobacteriaceae;g__	0	0	0	0	0	0	0	0	0	0	0	0	0	0	0	0	0	0	0	0.00105307	0	0	0	0	0	0	0	0	0	0	0	0	0	0	0	0	0	0	0	0	0	0	0	0	0	0	0	0	0
k__Bacteria;p__Fusobacteriota ;c__Fusobacteriia;o__Fusobacteriales;f__Leptotrichiaceae;g__Streptobacillus	0	0	0	0	0	0	0	0	0	0	0	0	0	0	0	0	0	0	0	0	0	0	0	0	0	0	0	0	0	0	0	0	0	0	0	0	0	0	0	0	0	0	0	0	0	0	0	0	0
k__Bacteria;p__Gemmatimonadota;c__Gemm-1;o__;f__;g__	0	0	0	0	0	0	0	0	0	0	0	0	0	0	0	0.0102965	0	0	0	0	0	0	0	0	0	0	0	0	0	0	0	0	0	0	0	0	0	0	0	0	0	0	0	0	0	0	0	0	0
k__Bacteria;p__Gemmatimonadota;c__Gemmatimonadetes;__;__;__	0	0	0	0	0	0	0	0	0	0	0	0	0	0	0	0	0	0	0	0	0	0	0.0026001	0.00161917	0	0	0	0	0	0	0	0	0	0	0	0	0	0	0	0	0	0	0	0	0	0	0	0	0
k__Bacteria;p__Gemmatimonadota;c__Gemmatimonadetes;o__;f__;g__	0	0	0	0	0	0	0	0	0	0	0	0	0	0	0	0	0	0	0	0	0	0	0.00520021	0	0.00624566	0	0	0	0	0	0	0	0	0	0	0	0	0	0	0	0	0	0	0	0	0	0	0	0
k__Bacteria;p__Gemmatimonadota;c__Gemmatimonadetes;o__Ellin5290;f__;g__	0	0	0	0	0	0	0	0	0	0	0	0	0	0	0	0	0	0	0	0	0	0.00178253	0	0	0	0	0	0.00162285	0	0	0	0	0	0	0	0	0	0	0	0	0	0	0	0	0	0	0	0	0
k__Bacteria;p__Gemmatimonadota;c__Gemmatimonadetes;o__Gemmatimonadales;f__;g__	0	0	0	0	0	0	0	0	0	0	0	0	0	0	0	0.000411862	0	0	0	0	0	0.0130719	0.00468019	0.0126295	0	0.0240741	0	0.0116845	0	0	0	0	0	0	0	0	0	0	0	0	0	0	0	0	0	0	0	0	0
k__Bacteria;p__Planctomycetota;c__Phycisphaerae;o__Phycisphaerales;f__;g__	0	0	0	0	0	0	0	0	0	0	0	0	0	0	0	0	0	0	0	0	0	0	0.00520021	0	0	0	0	0	0	0	0	0	0	0	0	0	0	0	0	0	0	0	0	0	0	0	0	0	0
k__Bacteria;p__Planctomycetota;c__Phycisphaerae;o__WD2101;f__;g__	0	0	0	0	0	0	0	0	0	0	0	0	0	0	0.0514166	0.0345964	0.0524038	0.0966361	0	0	0.0635925	0.0941771	0.0322413	0.0560233	0.108258	0.0166667	0	0.101753	0	0	0	0	0	0	0	0	0	0	0	0	0	0	0	0	0	0	0	0	0
k__Bacteria;p__Planctomycetota;c__Planctomycetia;o__Gemmatales;f__Gemmataceae;g__	0	0	0	0	0	0	0	0	0	0	0	0	0	0	0.0157398	0	0	0	0	0	0	0.00386215	0	0	0.0274115	0	0	0.0185005	0	0	0	0	0	0	0	0	0	0	0	0	0	0	0	0	0	0	0	0	0
k__Bacteria;p__Planctomycetota;c__Planctomycetia;o__Gemmatales;f__Gemmataceae;g__Gemmata	0	0	0	0	0	0	0	0	0	0	0	0	0	0	0.0566632	0.0164745	0.0293269	0.0619776	0	0	0.00361664	0.0513963	0.00728029	0.0372409	0.0489244	0	0	0.035865	0	0	0	0	0	0	0	0	0	0	0	0	0	0	0	0	0	0	0	0	0
k__Bacteria;p__Planctomycetota;c__Planctomycetia;o__Gemmatales;f__Isosphaeraceae;__	0	0	0	0	0	0	0	0	0	0	0	0	0	0	0	0.0168863	0.0341346	0.0265036	0	0	0.0192887	0	0	0.00777202	0.0537821	0	0.00473934	0.0206102	0	0	0	0	0	0	0	0	0	0	0	0	0	0	0	0	0	0	0	0	0
k__Bacteria;p__Planctomycetota;c__Planctomycetia;o__Gemmatales;f__Isosphaeraceae;g__	0	0	0	0	0	0	0	0	0	0	0	0	0	0	0	0.0053542	0.0350962	0.00244648	0	0	0.0298373	0.0160428	0	0.00971503	0.0222068	0	0.0170616	0	0	0	0	0	0	0	0	0	0	0	0	0	0	0	0	0	0	0	0	0	0
k__Bacteria;p__Planctomycetota;c__Planctomycetia;o__Gemmatales;f__Isosphaeraceae;g__Nostocoida	0	0	0	0	0	0	0	0	0	0	0	0	0	0	0.0167891	0	0.0317308	0.00652396	0	0	0.0114527	0	0	0.00485751	0	0	0.0369668	0.0116845	0	0	0	0	0	0	0	0	0	0	0	0	0	0	0	0	0	0	0	0	0
k__Bacteria;p__Planctomycetota;c__Planctomycetia;o__Pirellulales;f__Pirellulaceae;g__	0	0	0	0	0	0	0	0	0	0	0	0	0	0	0	0.00658979	0	0	0	0	0	0	0.00416017	0	0	0	0	0.00421941	0	0	0	0	0	0	0	0	0	0	0	0	0	0	0	0	0	0	0	0	0
k__Bacteria;p__Planctomycetota;c__Planctomycetia;o__Pirellulales;f__Pirellulaceae;g__Pirellula	0	0	0	0	0	0	0	0	0	0	0	0	0	0	0	0	0	0	0	0	0	0	0	0	0	0.0240741	0	0	0	0	0	0	0	0	0	0	0	0	0	0	0	0	0	0	0	0	0	0	0
k__Bacteria;p__Planctomycetota;c__Planctomycetia;o__Planctomycetales;f__Planctomycetaceae;g__Planctomyces	0	0	0	0	0	0	0	0	0	0	0	0	0	0	0	0.00617792	0	0	0	0.00505476	0	0.00178253	0.00416017	0	0	0.0203704	0	0.00308341	0	0	0	0	0	0	0	0	0	0	0	0	0	0	0	0	0	0	0	0	0
k__Bacteria;p__Pseudomonadota;__;__;__;__	0	0	0	0	0	0	0	0	0	0	0	0	0	0	0.00104932	0	0	0	0	0	0	0	0	0	0	0	0	0.00113599	0	0	0	0	0	0	0	0	0	0	0	0	0	0	0	0	0	0	0	0	0
k__Bacteria;p__Pseudomonadota;c__Alphaproteobacteria;__;__;__	0	0	0	0	0	0	0	0	0	0	0	0	0	0	0	0	0	0	0	0	0	0	0.0145606	0	0	0	0	0	0	0	0	0	0	0	0	0	0	0	0	0	0	0	0	0	0	0	0	0	0
k__Bacteria;p__Pseudomonadota;c__Alphaproteobacteria;o__;f__;g__	0	0	0	0	0	0	0	0	0	0	0	0	0	0	0	0	0	0	0	0	0.00602773	0.00415924	0	0	0	0	0	0	0	0	0	0	0	0	0	0	0	0	0	0	0	0	0	0	0	0	0	0	0
k__Bacteria;p__Pseudomonadota;c__Alphaproteobacteria;o__BD7-3;f__;g__	0	0	0	0	0	0	0	0	0	0	0	0	0	0	0	0	0	0	0	0	0	0	0	0	0	0	0	0	0	0	0	0	0	0	0	0	0	0	0	0	0	0	0	0	0	0	0	0	0
k__Bacteria;p__Pseudomonadota;c__Alphaproteobacteria;o__Caulobacterales;__;__	0	0	0	0	0	0	0	0	0	0	0	0	0	0	0	0	0	0	0	0	0	0	0	0	0	0	0	0.00730282	0	0	0	0	0	0	0	0	0	0	0	0	0	0	0	0	0	0	0	0	0
k__Bacteria;p__Pseudomonadota;c__Alphaproteobacteria;o__Caulobacterales;f__Caulobacteraceae;__	0	0	0	0	0	0	0	0	0	0	0	0	0	0	0	0	0.0360577	0.00591233	0	0	0.0189873	0	0	0.0142487	0.0208189	0	0	0.00567997	0	0	0	0	0	0	0	0	0	0	0	0	0	0	0	0	0	0	0	0	0
k__Bacteria;p__Pseudomonadota;c__Alphaproteobacteria;o__Caulobacterales;f__Caulobacteraceae;g__	0	0	0	0	0	0	0	0	0	0	0	0	0	0	0	0	0.0221154	0	0	0	0	0	0	0	0.00832755	0	0	0	0	0	0	0	0	0	0	0	0	0	0	0	0	0	0	0.323944	0	0	0	0	0
k__Bacteria;p__Pseudomonadota;c__Alphaproteobacteria;o__Caulobacterales;f__Caulobacteraceae;g__Brevundimonas	0	0	0.133803	0	0	0	0	0	0	0	0	0	0	0	0	0	0	0	0	0	0	0	0	0	0	0	0	0	0	0	0	0	0	0	0	0	0	0	0	0	0	0	0	0	0	0	0	0	0.153846
k__Bacteria;p__Pseudomonadota;c__Alphaproteobacteria;o__Caulobacterales;f__Caulobacteraceae;g__Nitrobacteria	0	0	0	0	0	0	0	0	0	0	0	0	0	0	0	0	0	0	0	0	0	0	0	0	0	0	0	0	0	0	0	0	0	0	0	0	0	0	0	0	0	0	0	0	0	0	0	0	0
k__Bacteria;p__Pseudomonadota;c__Alphaproteobacteria;o__Ellin329;f__;g__	0	0	0	0	0	0	0	0	0	0	0	0	0	0	0	0	0	0.00876656	0	0	0.00421941	0	0	0	0	0	0	0.00308341	0	0	0	0	0	0	0	0	0	0	0	0	0	0	0	0	0	0	0	0	0
k__Bacteria;p__Pseudomonadota;c__Alphaproteobacteria;o__Rhizobiales;__;__	0.02	0	0	0.0815451	0	0	0	0	0	0	0	0	0	0	0	0	0.0908654	0.0234455	0	0.00400168	0.0449066	0.0142602	0	0	0.0357391	0	0	0.00714054	0	0	0	0	0	0	0	0	0	0	0	0	0	0.194444	0	0	0	0	0	0	0
k__Bacteria;p__Pseudomonadota;c__Alphaproteobacteria;o__Rhizobiales;f__Aurantimonadaceae;g__Aurantimonas	0	0	0	0	0	0	0	0	0	0	0	0	0	0	0	0	0	0	0	0	0	0	0	0	0	0	0	0.00811425	0	0	0	0	0	0	0	0	0	0	0	0	0	0	0	0	0	0	0	0	0
k__Bacteria;p__Pseudomonadota;c__Alphaproteobacteria;o__Rhizobiales;f__Bartonellaceae;__	0	0	0	0	0	0	0	0	0	0	0	0	0	0	0	0	0	0	0	0	0	0	0	0	0	0	0	0	0	0	0	0	0	0	0	0	0	0	0	0	0	0	0	0	0	0	0	0	0
k__Bacteria;p__Pseudomonadota;c__Alphaproteobacteria;o__Rhizobiales;f__Bartonellaceae;g__Bartonella	0	0	0	0	0	0	0	0	0	0	0	0	0	0	0	0	0	0	0.0110357	0.00336984	0	0	0	0	0	0	0	0	0	0	0	0	0	0	0	0	0	0	0	0	0	0	0	0	0	0	0	0	0
k__Bacteria;p__Pseudomonadota;c__Alphaproteobacteria;o__Rhizobiales;f__Beijerinckiaceae;__	0	0	0	0	0	0	0	0	0	0	0	0	0	0	0.0881427	0.0172982	0.0509615	0.0313965	0	0	0.0174804	0.0353535	0.0197608	0.0223446	0	0	0.0322275	0.0287244	0	0	0	0	0	0	0	0	0	0	0	0	0	0	0	0	0	0	0	0	0
k__Bacteria;p__Pseudomonadota;c__Alphaproteobacteria;o__Rhizobiales;f__Beijerinckiaceae;g__Beijerinckia	0	0	0	0	0	0	0	0	0	0	0	0	0	0	0.124869	0.0502471	0.0110577	0.00550459	0	0	0.0262206	0.0409982	0.0566823	0.0132772	0.0235947	0	0.078673	0.025641	0	0	0	0	0	0	0	0	0	0	0	0	0	0	0	0	0	0	0	0	0
k__Bacteria;p__Pseudomonadota;c__Alphaproteobacteria;o__Rhizobiales;f__Beijerinckiaceae;g__Chelatococcus	0	0	0	0	0	0	0	0	0	0	0	0	0	0	0	0	0	0	0	0	0	0	0	0	0.0131853	0	0	0	0	0	0	0	0	0	0	0	0	0	0	0	0	0	0	0	0	0	0	0	0
k__Bacteria;p__Pseudomonadota;c__Alphaproteobacteria;o__Rhizobiales;f__Beijerinckiaceae;g__Methylocapsa	0	0	0	0	0	0	0	0	0	0	0	0	0	0	0	0	0.0302885	0.0238532	0	0	0.0244123	0	0	0	0	0	0	0.0176891	0	0	0	0	0	0	0	0	0	0	0	0	0	0	0	0	0	0	0	0	0
k__Bacteria;p__Pseudomonadota;c__Alphaproteobacteria;o__Rhizobiales;f__Beijerinckiaceae;g__Salinarimonas	0	0	0	0	0	0	0	0	0	0	0	0	0	0	0	0	0	0	0	0	0	0	0	0	0	0	0	0	0	0	0	0	0	0	0	0	0	0	0	0	0	0	0	0	0	0	0	0	0
k__Bacteria;p__Pseudomonadota;c__Alphaproteobacteria;o__Rhizobiales;f__Bradyrhizobiaceae;__	0	0	0	0	0	0	0	0	0	0	0	0	0	0	0	0	0	0.0156983	0	0	0	0.0142602	0	0.0272021	0	0	0	0.0064914	0	0	0	0	0	0	0	0	0	0	0	0	0	0	0	0	0	0	0	0	0
k__Bacteria;p__Pseudomonadota;c__Alphaproteobacteria;o__Rhizobiales;f__Bradyrhizobiaceae;g__Afipia	0	0	0	0	0	0	0	0	0	0	0	0	0	0	0	0.0354201	0	0	0	0.0070556	0.00934298	0.016934	0.0291212	0	0	0	0	0.00957481	0	0	0	0	0	0	0	0	0	0	0	0	0	0	0	0	0	0	0	0	0
k__Bacteria;p__Pseudomonadota;c__Alphaproteobacteria;o__Rhizobiales;f__Bradyrhizobiaceae;g__Blastobacter	0	0	0	0	0	0	0	0	0	0	0	0	0	0	0	0	0	0	0	0	0	0	0	0	0	0	0	0	0	0	0	0	0	0	0	0	0	0	0	0	0	0	0	0.169014	0	0	0	0	0
k__Bacteria;p__Pseudomonadota;c__Alphaproteobacteria;o__Rhizobiales;f__Hyphomicrobiaceae;__	0	0	0	0	0	0	0	0	0	0	0	0	0	0	0	0	0	0	0	0	0	0	0	0.00388601	0	0	0	0	0	0	0	0	0	0	0	0	0	0	0	0	0	0	0	0	0	0	0	0	0
k__Bacteria;p__Pseudomonadota;c__Alphaproteobacteria;o__Rhizobiales;f__Hyphomicrobiaceae;g__Devosia	0	0	0	0	0	0	0	0	0	0	0	0	0	0	0	0	0	0	0	0	0	0	0	0	0	0	0	0	0	0	0	0	0	0	0	0	0	0	0	0	0	0	0	0	0	0	0	0	0
k__Bacteria;p__Pseudomonadota;c__Alphaproteobacteria;o__Rhizobiales;f__Hyphomicrobiaceae;g__Rhodoplanes	0	0	0	0	0	0	0	0	0	0	0	0	0	0	0	0	0	0	0	0	0	0	0	0	0	0	0	0	0	0	0	0	0	0	0	0	0	0	0	0	0	0	0	0	0	0	0	0	0
k__Bacteria;p__Pseudomonadota;c__Alphaproteobacteria;o__Rhizobiales;f__Methylobacteriaceae;g__Methylobacterium	0	0	0	0	0	0	0	0	0	0	0	0	0	0	0.0472193	0.0156507	0	0.0150866	0	0	0	0.0359477	0.0218409	0.0184585	0.00902151	0.209259	0	0.0173645	0	0	0	0	0	0.15873	0	0	0	0	0.214286	0	0	0	0	0	0	0	0	0	0
k__Bacteria;p__Pseudomonadota;c__Alphaproteobacteria;o__Rhizobiales;f__Methylocystaceae;__	0	0	0	0	0	0	0	0	0	0	0	0	0	0	0	0	0	0.00978593	0	0	0.00904159	0	0	0	0	0	0.0293839	0	0	0	0	0	0	0	0	0	0	0	0	0	0	0	0	0	0	0	0	0	0
k__Bacteria;p__Pseudomonadota;c__Alphaproteobacteria;o__Rhizobiales;f__Phyllobacteriaceae;__	0	0	0	0	0	0	0	0	0	0	0	0	0	0	0	0	0	0	0	0.00347515	0	0	0	0.00291451	0	0	0	0	0	0	0	0	0	0	0	0	0	0	0	0	0	0	0	0	0	0	0	0	0
k__Bacteria;p__Pseudomonadota;c__Alphaproteobacteria;o__Rhizobiales;f__Phyllobacteriaceae;g__Aliihoeflea	0	0	0	0	0	0	0	0	0	0	0	0	0	0	0	0	0	0	0	0	0	0	0	0	0	0	0	0	0	0	0	0	0	0	0	0	0	0	0	0	0	0	0	0	0	0	0	0	0
k__Bacteria;p__Pseudomonadota;c__Alphaproteobacteria;o__Rhizobiales;f__Phyllobacteriaceae;g__Nitratireductor	0	0	0	0	0	0	0	0	0	0	0	0	0	0	0	0	0	0	0	0	0	0	0	0	0	0	0	0	0	0	0	0	0	0	0	0	0	0	0	0	0	0	0	0	0	0	0	0	0
k__Bacteria;p__Pseudomonadota;c__Alphaproteobacteria;o__Rhizobiales;f__Rhizobiaceae;__	0	0	0	0	0	0	0	0	0	0	0	0	0	0	0.0577125	0.0242998	0	0	0	0.00252738	0	0.0255496	0	0.0255829	0	0	0	0.0215839	0	0	0	0	0	0	0	0	0	0	0	0	0	0	0	0	0	0	0	0	0
k__Bacteria;p__Pseudomonadota;c__Alphaproteobacteria;o__Rhizobiales;f__Rhizobiaceae;g__Agrobacterium	0	0	0	0	0	0	0	0	0	0	0	0	0	0	0	0	0	0	0	0	0	0	0	0	0	0	0	0	0	0	0.0190476	0	0	0	0	0	0	0	0	0	0	0	0	0	0	0	0	0	0
k__Bacteria;p__Pseudomonadota;c__Alphaproteobacteria;o__Rhizobiales;f__Rhizobiaceae;g__Rhizobium	0	0	0	0	0	0	0	0	0	0	0	0	0	0	0	0	0	0	0	0	0	0	0	0	0	0	0	0	0	0	0	0	0	0	0	0	0	0	0	0	0	0	0	0	0	0	0	0	0
k__Bacteria;p__Pseudomonadota;c__Alphaproteobacteria;o__Rhizobiales;f__Xanthobacteraceae;g__Labrys	0	0	0	0	0	0	0	0	0	0	0	0	0	0	0	0	0	0	0	0	0	0	0	0	0	0	0	0	0	0	0	0	0	0	0	0	0	0	0	0	0	0	0	0	0	0	0	0	0
k__Bacteria;p__Pseudomonadota;c__Alphaproteobacteria;o__Rhodobacterales;f__Rhodobacteraceae;__	0	0	0	0	0	0	0	0	0	0	0	0	0	0	0	0	0	0	0	0	0	0	0	0	0	0	0	0	0	0	0	0	0	0	0	0	0	0	0	0	0	0	0	0	0	0	0	0	0
k__Bacteria;p__Pseudomonadota;c__Alphaproteobacteria;o__Rhodobacterales;f__Rhodobacteraceae;g__Amaricoccus	0	0	0	0	0	0	0	0	0	0	0	0	0	0	0.0136411	0	0	0	0	0	0	0	0	0	0	0	0	0	0	0	0	0	0	0	0	0	0	0	0	0	0	0	0	0	0	0	0	0	0
k__Bacteria;p__Pseudomonadota;c__Alphaproteobacteria;o__Rhodospirillales;f__;g__	0	0	0	0	0	0	0	0	0	0	0	0	0	0	0	0.0102965	0	0	0	0	0	0	0	0	0	0	0	0	0	0	0	0	0	0	0	0	0	0	0	0	0	0	0	0	0	0	0	0	0
k__Bacteria;p__Pseudomonadota;c__Alphaproteobacteria;o__Rhodospirillales;f__Acetobacteraceae;__	0	0	0	0	0	0	0	0	0	0	0	0	0	0	0	0.00782537	0.0822115	0.0287462	0	0	0.0723327	0	0.024441	0.00809585	0.0388619	0	0	0	0	0	0	0	0	0	0	0	0	0	0	0	0	0	0	0	0	0	0	0	0
k__Bacteria;p__Pseudomonadota;c__Alphaproteobacteria;o__Rhodospirillales;f__Acetobacteraceae;g__	0	0	0	0	0	0	0	0	0	0	0	0	0	0	0	0	0	0.0030581	0	0	0	0	0.00884035	0	0	0	0	0	0	0	0	0	0	0	0	0	0	0	0	0	0	0	0	0	0	0	0	0	0
k__Bacteria;p__Pseudomonadota;c__Alphaproteobacteria;o__Rhodospirillales;f__Acetobacteraceae;g__Gluconacetobacter	0	0	0	0	0	0	0	0	0	0	0	0	0	0	0	0.0160626	0	0	0	0	0	0	0.0364015	0	0	0	0	0	0	0	0	0	0	0	0	0	0	0	0	0	0	0	0	0	0	0	0	0	0
k__Bacteria;p__Pseudomonadota;c__Alphaproteobacteria;o__Rhodospirillales;f__Rhodospirillaceae;__	0	0	0	0	0	0	0	0	0	0	0	0	0	0	0	0	0	0	0	0	0.0120555	0	0	0	0	0	0	0	0	0	0	0	0	0	0	0	0	0	0	0	0	0	0	0	0	0	0	0	0
k__Bacteria;p__Pseudomonadota;c__Alphaproteobacteria;o__Rhodospirillales;f__Rhodospirillaceae;g__	0	0	0	0	0	0	0	0	0	0	0	0	0	0	0	0.0156507	0.00961538	0	0	0	0.00723327	0	0.0145606	0	0	0	0	0.00340798	0	0	0	0	0	0	0	0	0	0	0	0	0	0	0	0	0	0	0	0	0
k__Bacteria;p__Pseudomonadota;c__Alphaproteobacteria;o__Rhodospirillales;f__Rhodospirillaceae;g__Reyranella	0	0	0	0	0	0	0	0	0	0	0	0	0	0	0	0.00988468	0	0	0	0	0	0	0	0.00420984	0	0	0	0	0	0	0	0	0	0	0	0	0	0	0	0	0	0	0	0	0	0	0	0	0
k__Bacteria;p__Pseudomonadota;c__Alphaproteobacteria;o__Rickettsiales;__;__	0	0	0	0	0	0	0	0	0	0	0	0	0	0	0	0	0	0	0	0	0	0	0	0	0	0	0	0	0	0	0	0	0	0	0	0	0	0	0	0	0	0	0	0	0	0	0	0	0
k__Bacteria;p__Pseudomonadota;c__Alphaproteobacteria;o__Rickettsiales;f__;g__	0	0.255411	0	0.660944	0.612245	0	0.536458	0	0	0.450867	0.242222	0	0.692857	0.12297	0	0	0	0.00570846	0	0	0	0	0	0	0	0	0	0	0	0.490385	0.357143	0.245161	0.509259	0.349206	0.276836	0	0.319444	0.572848	0	0.371728	0.468468	0.277778	0	0	0.194103	0.425532	0	0.6125	0.230769
k__Bacteria;p__Pseudomonadota;c__Alphaproteobacteria;o__Rickettsiales;f__Anaplasmataceae;g__Anaplasma	0	0	0	0	0	0	0	0	0	0	0	0	0	0	0	0	0	0	0	0	0	0	0	0	0	0	0	0.00275884	0	0	0	0	0	0	0	0	0	0	0	0	0	0	0	0	0	0	0	0	0
k__Bacteria;p__Pseudomonadota;c__Alphaproteobacteria;o__Rickettsiales;f__Anaplasmataceae;g__Ehrlichia	0	0	0	0	0	0	0	0	0	0	0	0	0	0	0	0	0	0	0	0	0	0	0	0	0	0	0	0	0	0	0	0	0	0	0	0	0	0	0	0	0	0	0	0	0	0	0	0	0
k__Bacteria;p__Pseudomonadota;c__Alphaproteobacteria;o__Rickettsiales;f__Rickettsiaceae;g__Rickettsia	0	0	0	0	0	0	0	0	0	0	0	0	0	0	0	0	0	0	0	0	0	0.0175282	0	0.0165155	0	0	0	0	0	0	0	0	0	0	0	0	0	0	0	0	0	0	0	0	0	0	0	0	0
k__Bacteria;p__Pseudomonadota;c__Alphaproteobacteria;o__Sphingomonadales;f__Erythrobacteraceae;g__Porphyrobacter	0	0	0	0	0	0	0	0	0	0	0	0	0	0	0	0	0	0	0	0	0	0	0	0	0	0	0	0	0	0	0	0	0	0	0	0	0	0	0	0	0	0	0	0	0	0	0	0	0
k__Bacteria;p__Pseudomonadota;c__Alphaproteobacteria;o__Sphingomonadales;f__Sphingomonadaceae;__	0	0	0	0	0	0	0	0	0	0	0	0	0	0	0	0	0	0	0	0	0	0	0.0265211	0	0.0208189	0	0.0473934	0	0	0	0	0	0	0	0	0	0	0	0	0	0	0	0	0	0	0	0	0	0
k__Bacteria;p__Pseudomonadota;c__Alphaproteobacteria;o__Sphingomonadales;f__Sphingomonadaceae;g__Sphingobium	0	0	0	0	0	0	0	0	0	0	0	0	0	0	0	0	0	0	0	0	0	0	0	0	0	0	0	0	0	0	0	0	0	0	0	0	0	0	0	0	0	0	0	0	0	0	0	0	0.307692
k__Bacteria;p__Pseudomonadota;c__Alphaproteobacteria;o__Sphingomonadales;f__Sphingomonadaceae;g__Sphingomonas	0	0	0	0	0	0	0	0	0	0	0	0	0	0	0	0	0	0.0114169	0	0	0	0	0	0.00971503	0	0	0	0	0	0	0	0	0	0	0	0	0	0	0	0	0	0	0	0	0	0	0	0	0
k__Bacteria;p__Pseudomonadota;c__Alphaproteobacteria;o__Sphingomonadales;f__Sphingomonadaceae;g__Zymomonas	0	0	0	0	0	0	0	0	0	0	0	0	0	0	0	0	0	0	0	0	0	0	0	0	0	0	0	0	0	0	0	0	0	0	0	0	0	0	0	0	0	0	0	0	0	0	0	0	0
k__Bacteria;p__Pseudomonadota;c__Betaproteobacteria;__;__;__	0	0	0	0	0	0	0	0	0	0	0	0	0	0	0	0	0	0	0	0	0	0	0	0	0	0	0.0473934	0.00795196	0	0	0	0	0	0	0	0	0	0	0	0	0	0	0	0	0	0	0	0	0
k__Bacteria;p__Pseudomonadota;c__Betaproteobacteria;o__;f__;g__	0	0	0	0	0	0	0	0	0	0	0	0	0	0	0	0	0	0	0	0	0	0	0	0	0	0	0	0.00032457	0	0	0	0	0	0	0	0	0	0	0	0	0	0	0	0	0	0	0	0	0
k__Bacteria;p__Pseudomonadota;c__Betaproteobacteria;o__A21b;f__EB1003;g__	0	0	0	0	0	0	0	0	0	0	0	0	0	0	0	0.00453048	0	0	0	0	0	0	0	0	0	0	0	0	0	0	0	0	0	0	0	0	0	0	0	0	0	0	0	0	0	0	0	0	0
k__Bacteria;p__Pseudomonadota;c__Betaproteobacteria;o__Burkholderiales;__;__	0	0	0	0	0	0	0	0	0	0	0	0	0	0	0.00104932	0	0	0.00163099	0	0	0	0.00683304	0	0.000971503	0	0	0	0	0	0	0	0	0	0	0	0	0	0	0	0	0	0	0	0	0	0	0	0	0
k__Bacteria;p__Pseudomonadota;c__Betaproteobacteria;o__Burkholderiales;f__;g__	0	0	0	0	0	0	0	0	0	0	0	0	0	0	0	0	0.00817308	0	0	0	0	0	0.0265211	0	0	0	0	0.00373255	0	0	0	0	0	0	0	0	0	0	0	0	0	0	0	0	0	0	0	0	0
k__Bacteria;p__Pseudomonadota;c__Betaproteobacteria;o__Burkholderiales;f__Alcaligenaceae;__	0	0	0.161972	0	0	0	0	0	0	0	0	0	0	0	0	0	0	0	0	0	0	0	0	0	0	0	0	0	0.215054	0	0	0	0	0	0	0	0	0	0	0.193717	0	0	0	0	0	0	0	0	0
k__Bacteria;p__Pseudomonadota;c__Betaproteobacteria;o__Burkholderiales;f__Alcaligenaceae;g__Bordetella	0	0	0	0	0	0	0	0	0	0	0	0	0	0.062645	0	0	0	0	0	0	0	0	0	0	0	0	0	0	0	0	0	0	0	0	0	0	0	0	0	0	0	0	0	0	0	0	0	0	0
k__Bacteria;p__Pseudomonadota;c__Betaproteobacteria;o__Burkholderiales;f__Alcaligenaceae;g__Castellaniella	0	0	0	0	0	0	0	0	0	0	0	0	0	0	0	0	0	0	0	0	0	0	0	0	0	0	0	0	0	0	0	0	0	0	0	0	0	0	0	0	0	0	0	0	0	0	0	0	0
k__Bacteria;p__Pseudomonadota;c__Betaproteobacteria;o__Burkholderiales;f__Burkholderiaceae;g__Burkholderia	0.0136842	0	0	0	0	0.0291971	0	0	0	0	0	0	0	0	0	0	0	0.00672783	0	0	0.0482218	0	0	0	0	0.1	0	0	0	0.153846	0	0	0	0	0.310734	0	0	0	0	0	0	0	0	0	0	0	0	0	0
k__Bacteria;p__Pseudomonadota;c__Betaproteobacteria;o__Burkholderiales;f__Burkholderiaceae;g__Salinispora	0	0	0	0	0	0	0	0	0	0	0	0	0	0	0	0	0	0	0	0	0	0	0	0	0	0	0	0	0	0	0	0	0	0	0	0	0	0	0	0	0	0	0	0	0	0	0	0	0
k__Bacteria;p__Pseudomonadota;c__Betaproteobacteria;o__Burkholderiales;f__Comamonadaceae;__	0	0	0	0	0	0	0	0	0	0	0	0	0	0	0	0	0	0	0	0	0	0	0	0	0	0	0	0	0	0	0	0	0	0	0	0	0	0	0	0	0	0	0	0	0	0	0	0	0
k__Bacteria;p__Pseudomonadota;c__Betaproteobacteria;o__Burkholderiales;f__Comamonadaceae;g__Acidovorax	0	0	0	0	0	0.489051	0	0	0.463636	0.260116	0	0	0	0	0	0	0	0	0	0	0	0	0	0	0	0	0	0	0	0	0	0	0	0	0	0	0	0	0	0	0	0	0.380952	0	0.0982801	0	0	0	0
k__Bacteria;p__Pseudomonadota;c__Betaproteobacteria;o__Burkholderiales;f__Comamonadaceae;g__Caldimonas	0	0	0	0	0	0	0	0	0	0	0	0	0	0	0	0	0	0	0	0	0	0	0	0	0	0	0	0.0120091	0	0	0	0	0	0	0	0	0	0	0	0	0	0	0	0	0	0	0	0	0
k__Bacteria;p__Pseudomonadota;c__Betaproteobacteria;o__Burkholderiales;f__Comamonadaceae;g__Delftia	0	0	0	0	0	0	0	0	0	0	0	0	0	0	0	0	0	0	0	0	0	0	0	0	0	0	0	0	0	0	0	0	0	0	0	0	0	0	0	0	0	0	0	0	0	0	0.164474	0	0
k__Bacteria;p__Pseudomonadota;c__Betaproteobacteria;o__Burkholderiales;f__Comamonadaceae;g__Leptothrix	0	0	0	0	0	0	0	0	0	0	0	0	0	0	0.0419727	0	0	0	0	0	0	0	0	0.0262306	0	0.0648148	0	0	0	0	0	0	0	0	0	0	0	0	0	0	0	0	0	0	0	0	0	0	0
k__Bacteria;p__Pseudomonadota;c__Betaproteobacteria;o__Burkholderiales;f__Oxalobacteraceae;__	0	0	0	0	0	0	0	0	0	0	0	0	0	0	0	0	0	0	0	0	0.000301386	0	0	0	0	0	0	0	0	0	0	0	0	0	0	0	0	0	0	0	0	0	0	0	0	0	0	0	0
k__Bacteria;p__Pseudomonadota;c__Betaproteobacteria;o__Burkholderiales;f__Oxalobacteraceae;g__Duganella	0	0	0	0	0	0	0	0	0	0	0	0	0	0	0	0	0.00528846	0	0	0	0	0	0	0	0	0	0	0	0	0	0	0	0	0	0	0	0	0	0	0	0	0	0	0	0	0	0	0	0
k__Bacteria;p__Pseudomonadota;c__Betaproteobacteria;o__Burkholderiales;f__Oxalobacteraceae;g__Herbaspirillum	0	0	0	0	0	0	0	0	0	0	0	0	0	0	0	0	0.0230769	0	0	0	0	0	0	0	0	0	0	0	0	0	0	0	0	0	0	0	0	0	0	0	0	0	0	0	0	0	0	0	0
k__Bacteria;p__Pseudomonadota;c__Betaproteobacteria;o__Burkholderiales;f__Oxalobacteraceae;g__Massilia	0	0	0	0	0	0	0	0	0	0	0	0	0	0	0	0	0.0240385	0	0	0	0	0	0	0	0	0	0	0	0	0	0	0	0	0	0	0	0	0	0	0	0	0	0	0	0	0	0	0	0
k__Bacteria;p__Pseudomonadota;c__Betaproteobacteria;o__Methylophilales;f__Methylophilaceae;g__Methylotenera	0	0	0	0	0	0	0	0	0	0	0	0	0	0	0	0	0	0	0	0	0	0	0	0	0	0	0	0	0	0	0	0	0	0	0	0	0	0	0	0	0	0	0	0	0	0	0	0	0
k__Bacteria;p__Pseudomonadota;c__Betaproteobacteria;o__Neisseriales;f__Neisseriaceae;g__Aquitalea	0	0	0	0	0	0	0	0	0	0	0	0	0	0	0	0	0.0158654	0	0	0	0	0	0	0	0	0	0	0	0	0	0	0	0	0	0	0	0	0	0	0	0	0	0	0	0	0	0	0	0
k__Bacteria;p__Pseudomonadota;c__Betaproteobacteria;o__Neisseriales;f__Neisseriaceae;g__Vogesella	0	0	0	0	0	0	0	0	0	0	0	0	0	0	0	0	0.0168269	0	0	0	0	0	0	0	0	0	0	0	0	0	0	0	0	0	0	0	0	0	0	0	0	0	0	0	0	0	0	0	0
k__Bacteria;p__Pseudomonadota;c__Betaproteobacteria;o__Procabacteriales;f__Procabacteriaceae;g__	0	0	0	0	0	0	0	0	0	0	0	0	0	0	0	0	0	0	0	0	0	0	0	0	0	0	0	0	0	0	0	0	0	0	0	0	0	0	0	0	0	0	0	0	0	0	0	0	0
k__Bacteria;p__Pseudomonadota;c__Betaproteobacteria;o__Rhodocyclales;f__Rhodocyclaceae;g__C39	0	0	0	0	0	0	0	0	0	0	0	0	0	0	0	0	0	0	0	0	0	0	0	0	0	0	0	0	0	0	0	0	0	0	0	0	0	0	0	0	0	0	0	0	0	0	0	0	0
k__Bacteria;p__Pseudomonadota;c__Betaproteobacteria;o__SC-I-84;f__;g__	0	0	0	0	0	0	0	0	0	0	0	0	0	0	0	0.000411862	0	0	0	0	0	0	0	0	0	0	0	0	0	0	0	0	0	0	0	0	0	0	0	0	0	0	0	0	0	0	0	0	0
k__Bacteria;p__Pseudomonadota;c__Deltaproteobacteria;o__;f__;g__	0	0	0	0	0	0	0	0	0	0	0	0	0	0	0	0.011944	0	0	0	0	0	0	0	0	0	0	0	0	0	0	0	0	0	0	0	0	0	0	0	0	0	0	0	0	0	0	0	0	0
k__Bacteria;p__Pseudomonadota;c__Deltaproteobacteria;o__Bdellovibrionales;f__Bdellovibrionaceae;g__Bdellovibrio	0	0	0	0	0	0	0	0	0	0	0	0	0	0	0	0	0	0	0	0	0	0	0	0	0	0	0	0.00146056	0	0	0	0	0	0	0	0	0	0	0	0	0	0	0	0	0	0	0	0	0
k__Bacteria;p__Pseudomonadota;c__Deltaproteobacteria;o__Myxococcales;__;__	0	0	0	0	0	0	0	0	0	0	0	0	0	0	0	0.00123558	0	0	0	0	0	0.00623886	0	0	0	0	0	0.0021097	0	0	0	0	0	0	0	0	0	0	0	0	0	0	0	0	0	0	0	0	0
k__Bacteria;p__Pseudomonadota;c__Deltaproteobacteria;o__Myxococcales;f__;g__	0	0	0	0	0	0	0	0	0	0	0	0	0	0	0.0335782	0.0193575	0	0.00998981	0	0.00242207	0.00723327	0.00564468	0.0187207	0.0346503	0.0163081	0	0	0.0199611	0	0	0	0	0	0	0	0	0	0	0	0	0	0	0	0	0	0	0	0	0
k__Bacteria;p__Pseudomonadota;c__Deltaproteobacteria;o__Myxococcales;f__Cystobacteraceae;__	0	0	0	0	0	0	0	0	0	0	0	0	0	0	0	0	0	0.0038736	0	0	0	0	0	0	0	0	0	0	0	0	0	0	0	0	0	0	0	0	0	0	0	0	0	0	0	0	0	0	0
k__Bacteria;p__Pseudomonadota;c__Deltaproteobacteria;o__Myxococcales;f__Cystobacteraceae;g__Cystobacter	0	0	0	0	0	0	0	0	0	0	0	0	0	0	0	0	0	0	0	0	0	0	0	0	0	0.0407407	0	0.00681597	0	0	0	0	0	0	0	0	0	0	0	0	0	0	0	0	0	0	0	0	0
k__Bacteria;p__Pseudomonadota;c__Deltaproteobacteria;o__Myxococcales;f__Cystobacterineae;g__	0	0	0	0	0	0	0	0	0	0	0	0	0	0	0	0	0	0	0	0	0	0	0	0	0	0	0.00663507	0	0	0	0	0	0	0	0	0	0	0	0	0	0	0	0	0	0	0	0	0	0
k__Bacteria;p__Pseudomonadota;c__Deltaproteobacteria;o__Myxococcales;f__Haliangiaceae;g__	0	0	0	0	0	0	0	0	0	0	0	0	0	0	0	0	0	0	0	0	0	0	0	0	0	0	0	0.0032457	0	0	0	0	0	0	0	0	0	0	0	0	0	0	0	0	0	0	0	0	0
k__Bacteria;p__Pseudomonadota;c__Deltaproteobacteria;o__Myxococcales;f__Myxococcaceae;g__Myxococcus	0	0	0	0	0	0	0	0	0	0	0	0	0	0	0	0	0	0	0	0	0	0	0	0	0	0	0	0	0	0	0	0	0	0	0	0	0	0	0	0	0	0	0	0	0	0	0	0	0
k__Bacteria;p__Pseudomonadota;c__Deltaproteobacteria;o__Myxococcales;f__Polyangiaceae;__	0	0	0	0	0	0	0	0	0	0	0	0	0	0	0	0	0	0	0	0	0	0.0139632	0.00936037	0	0	0	0	0.0131451	0	0	0	0	0	0	0	0	0	0	0	0	0	0	0	0	0	0	0	0	0
k__Bacteria;p__Pseudomonadota;c__Deltaproteobacteria;o__Myxococcales;f__Polyangiaceae;g__	0	0	0	0	0	0	0	0	0	0	0	0	0	0	0	0	0	0	0	0	0	0.0077243	0	0	0	0	0	0	0	0	0	0	0	0	0	0	0	0	0	0	0	0	0	0	0	0	0	0	0
k__Bacteria;p__Pseudomonadota;c__Deltaproteobacteria;o__Myxococcales;f__Polyangiaceae;g__Chondromyces	0	0	0	0	0	0	0	0	0	0	0	0	0	0	0	0	0	0	0	0	0	0	0	0	0	0	0	0	0	0	0	0	0	0	0	0	0	0	0	0	0	0	0	0	0	0	0	0	0
k__Bacteria;p__Pseudomonadota;c__Deltaproteobacteria;o__Spirobacillales;f__;g__	0	0	0	0	0	0	0	0	0	0	0	0	0	0	0	0	0	0	0	0	0	0.00207962	0	0	0	0	0	0.00146056	0	0	0	0	0	0	0	0	0	0	0	0	0	0	0	0	0	0	0	0	0
k__Bacteria;p__Pseudomonadota;c__Epsilonproteobacteria;o__Campylobacterales;f__Helicobacteraceae;g__Helicobacter	0	0	0	0	0	0	0	0	0	0	0	0	0	0	0	0	0	0	0	0	0	0	0	0	0	0	0	0	0	0	0	0	0	0	0	0	0	0	0	0	0	0	0	0	0	0	0	0	0
k__Bacteria;p__Pseudomonadota;c__Gammaproteobacteria;__;__;__	0	0	0	0	0	0	0	0	0	0	0	0	0	0	0	0	0	0.00468909	0	0	0	0	0	0	0.00728661	0	0	0.00438169	0	0	0	0	0	0	0	0	0	0	0	0	0	0	0	0	0	0	0	0	0
k__Bacteria;p__Pseudomonadota;c__Gammaproteobacteria;o__Aeromonadales;f__Aeromonadaceae;g__Aeromonas	0	0	0	0	0	0	0	0	0	0	0	0	0	0	0	0	0.0221154	0	0	0	0	0	0	0.00518135	0	0	0	0	0	0	0	0	0	0	0	0	0	0	0	0	0	0	0	0	0	0	0	0	0
k__Bacteria;p__Pseudomonadota;c__Gammaproteobacteria;o__Enterobacteriales;f__Enterobacteriaceae;g__Gluconacetobacter	0	0.021645	0	0.0214592	0.0136054	0	0	0.0583333	0	0.00578035	0.0111111	0	0	0.0208817	0	0	0	0	0	0	0	0	0	0	0	0	0	0	0	0	0.0333333	0.083871	0.0277778	0.015873	0	0.055814	0	0.0529801	0.0178571	0.0157068	0	0	0.0238095	0.0492958	0.014742	0	0.00657895	0	0.0295858
k__Bacteria;p__Pseudomonadota;c__Gammaproteobacteria;o__Enterobacteriales;f__Enterobacteriaceae;g__Pantoea	0	0	0	0	0	0	0	0	0	0	0	0	0	0	0	0	0	0	0	0	0	0	0	0	0	0	0	0	0	0	0	0	0	0	0	0	0	0	0	0	0	0	0	0	0	0	0	0	0
k__Bacteria;p__Pseudomonadota;c__Gammaproteobacteria;o__Enterobacteriales;f__Enterobacteriaceae;g__Providencia	0	0	0	0	0	0	0	0	0	0	0	0	0	0	0	0	0	0	0	0	0	0	0	0	0	0	0	0	0	0	0	0	0	0	0	0	0	0	0	0	0	0	0	0	0	0	0	0	0
k__Bacteria;p__Pseudomonadota;c__Gammaproteobacteria;o__Enterobacteriales;f__Enterobacteriaceae;g__Serratia	0	0	0	0	0	0	0	0	0	0	0	0	0	0	0	0	0	0	0	0	0	0	0	0	0	0	0	0	0	0	0	0	0	0	0	0	0	0	0	0	0	0	0	0	0	0	0	0	0
k__Bacteria;p__Pseudomonadota;c__Gammaproteobacteria;o__Legionellales;f__Coxiellaceae;__	0	0	0	0	0	0	0	0	0	0	0	0	0	0	0	0	0	0	0	0	0.000602773	0	0	0	0	0	0	0	0	0	0	0	0	0	0	0	0	0	0	0	0	0	0	0	0	0	0	0	0
k__Bacteria;p__Pseudomonadota;c__Gammaproteobacteria;o__Legionellales;f__Coxiellaceae;g__	0	0	0	0	0	0	0	0	0	0	0	0	0	0	0	0	0	0	0	0	0.0165763	0.00980392	0	0	0.00971548	0	0	0.00421941	0	0	0	0	0	0	0	0	0	0	0	0	0	0	0	0	0	0	0	0	0
k__Bacteria;p__Pseudomonadota;c__Gammaproteobacteria;o__Legionellales;f__Coxiellaceae;g__Aquicella	0	0	0	0	0	0	0	0	0	0	0	0	0	0	0	0	0	0	0	0	0	0	0	0	0	0	0	0	0	0	0	0	0	0	0	0	0	0	0	0	0	0	0	0	0	0	0	0	0
k__Bacteria;p__Pseudomonadota;c__Gammaproteobacteria;o__Legionellales;f__Coxiellaceae;g__Coxiella	0	0.186147	0	0	0.37415	0	0	0	0	0	0	0	0	0	0	0	0	0	0	0	0	0	0	0	0	0	0	0	0	0	0	0	0	0	0	0.195349	0	0	0	0	0	0	0	0	0	0	0	0	0
k__Bacteria;p__Pseudomonadota;c__Gammaproteobacteria;o__Legionellales;f__Coxiellaceae;g__Rickettsiella	0	0	0	0	0	0	0	0	0	0	0	0	0	0	0	0	0	0	0	0	0	0	0	0	0	0.0166667	0	0	0	0	0	0	0	0	0	0	0	0	0	0	0	0	0	0	0	0	0	0	0
k__Bacteria;p__Pseudomonadota;c__Gammaproteobacteria;o__Legionellales;f__Francisellaceae;g__Francisella	0.966316	0	0	0	0	0	0	0	0	0	0	0	0	0.670534	0	0	0	0.0750255	0.988964	0.872473	0	0	0	0	0	0	0	0	0	0	0	0	0	0	0	0	0	0	0	0	0	0	0	0	0	0	0	0	0
k__Bacteria;p__Pseudomonadota;c__Gammaproteobacteria;o__Legionellales;f__Legionellaceae;g__	0	0	0	0	0	0	0	0	0	0	0	0	0	0	0	0	0	0	0	0	0	0	0	0	0	0	0	0	0	0	0	0	0	0	0	0	0	0	0	0	0	0.150794	0	0	0	0	0.296053	0	0
k__Bacteria;p__Pseudomonadota;c__Gammaproteobacteria;o__Pasteurellales;f__Pasteurellaceae;g__Aggregatibacter	0	0	0	0	0	0	0	0	0	0	0	0	0	0	0	0	0	0	0	0	0	0	0	0	0	0	0	0	0	0	0	0	0	0	0	0	0	0	0	0	0	0	0	0	0	0	0	0	0
k__Bacteria;p__Pseudomonadota;c__Gammaproteobacteria;o__Pseudomonadales;f__Moraxellaceae;g__Acinetobacter	0	0.190476	0.464789	0.23176	0	0.481752	0.354167	0.508333	0.536364	0.283237	0.275556	0.604167	0.307143	0.12297	0	0	0.0274038	0	0	0.00389638	0.0111513	0	0	0.0213731	0	0.0277778	0	0.00778968	0.489247	0.355769	0.247619	0.387097	0.444444	0.309524	0.412429	0.311628	0.375	0.211921	0.261905	0.340314	0	0.123016	0.333333	0.387324	0.17199	0.271277	0.532895	0.00625	0.242604
k__Bacteria;p__Pseudomonadota;c__Gammaproteobacteria;o__Pseudomonadales;f__Moraxellaceae;g__Enhydrobacter	0	0	0	0	0	0	0	0	0	0	0	0	0	0	0	0	0	0	0	0	0	0	0	0	0	0	0	0	0	0	0	0	0.0185185	0	0	0	0	0	0	0	0	0	0	0	0	0	0	0	0
k__Bacteria;p__Pseudomonadota;c__Gammaproteobacteria;o__Pseudomonadales;f__Pseudomonadaceae;__	0	0	0	0	0	0	0.0208333	0.05	0	0	0.0111111	0	0	0	0	0	0	0	0	0	0	0	0	0	0	0	0	0	0	0	0	0	0	0.0396825	0	0	0	0	0	0	0	0	0	0	0	0	0	0	0
k__Bacteria;p__Pseudomonadota;c__Gammaproteobacteria;o__Pseudomonadales;f__Pseudomonadaceae;g__Pseudomonas	0	0	0	0	0	0	0	0	0	0	0	0	0	0	0	0	0	0	0	0	0	0	0	0	0	0	0	0	0	0	0	0	0	0	0	0	0	0	0	0	0	0	0	0	0	0	0	0	0
k__Bacteria;p__Pseudomonadota;c__Gammaproteobacteria;o__Xanthomonadales;f__Sinobacteraceae;g__	0	0	0	0	0	0	0	0	0	0	0	0	0	0	0	0.00988468	0	0	0	0	0.0235081	0	0.0145606	0	0	0	0.0473934	0.00389484	0	0	0	0	0	0	0	0	0	0	0	0	0	0	0	0	0	0	0	0	0
k__Bacteria;p__Pseudomonadota;c__Gammaproteobacteria;o__Xanthomonadales;f__Xanthomonadaceae;g__Luteibacter	0	0	0	0	0	0	0	0	0	0	0	0	0	0	0	0	0	0	0	0	0	0	0	0	0	0	0	0	0	0	0	0	0	0	0	0	0	0	0	0	0	0	0	0	0	0	0	0	0
k__Bacteria;p__Pseudomonadota;c__Gammaproteobacteria;o__Xanthomonadales;f__Xanthomonadaceae;g__Lysobacter	0	0	0	0	0	0	0	0	0	0	0	0	0	0	0	0.014827	0	0	0	0	0	0	0	0.0139249	0	0	0	0	0	0	0	0	0	0	0	0	0	0	0	0	0	0	0	0	0	0	0	0	0
k__Bacteria;p__Pseudomonadota;c__Gammaproteobacteria;o__Xanthomonadales;f__Xanthomonadaceae;g__Pseudoxanthomonas	0	0	0	0	0	0	0	0	0	0	0.0333333	0	0	0	0	0	0	0	0	0	0	0	0	0	0	0	0	0	0	0	0	0	0	0	0	0	0.111111	0	0	0	0	0	0	0	0.130221	0	0	0	0
k__Bacteria;p__Pseudomonadota;c__Gammaproteobacteria;o__Xanthomonadales;f__Xanthomonadaceae;g__Stenotrophomonas	0	0.047619	0.239437	0	0	0	0.0885417	0	0	0	0.0333333	0	0	0	0	0	0.0211538	0	0	0.00505476	0	0	0	0	0	0	0	0	0.295699	0	0.133333	0	0	0.126984	0	0	0	0.162252	0.505952	0.078534	0.531532	0	0.261905	0	0	0.281915	0	0	0
k__Bacteria;p__Spirochaetota;c__Spirochaetes;o__[Borreliales];f__[Borreliaceae];g__Borrelia	0	0	0	0	0	0	0	0	0	0	0	0	0	0	0	0	0	0	0	0	0	0	0	0	0	0	0	0	0	0	0	0	0	0	0	0	0	0	0	0	0	0	0	0	0	0	0	0	0
k__Bacteria;p__TM6;c__SJA-4;o__;f__;g__	0	0	0	0	0	0	0	0	0	0	0	0	0	0	0	0	0	0	0	0	0	0	0	0	0.00208189	0	0	0	0	0	0	0	0	0	0	0	0	0	0	0	0	0	0	0	0	0	0	0	0
k__Bacteria;p__TM7;__;__;__;__	0	0	0	0	0	0	0	0	0	0	0	0	0	0	0	0	0	0.00530071	0	0	0	0	0	0	0	0	0	0	0	0	0	0	0	0	0	0	0	0	0	0	0	0	0	0	0	0	0	0	0
k__Bacteria;p__TM7;c__SC3;o__;f__;g__	0	0	0	0	0	0	0	0	0	0	0	0	0	0	0	0	0	0	0	0	0	0	0	0	0	0	0	0.00129828	0	0	0	0	0	0	0	0	0	0	0	0	0	0	0	0	0	0	0	0	0
k__Bacteria;p__TM7;c__TM7-1;o__;f__;g__	0	0	0	0	0	0	0	0	0	0	0	0	0	0	0.00629591	0.01771	0	0.02263	0	0.00473884	0.0102471	0.00505051	0	0.0161917	0.0152672	0.0555556	0.0407583	0	0	0	0	0	0	0	0	0	0	0	0	0	0	0	0	0	0	0	0	0	0
k__Bacteria;p__TM7;c__TM7-3;__;__;__	0	0	0	0	0	0	0	0	0	0	0	0	0	0	0	0.000823723	0	0	0	0	0	0	0	0	0	0	0	0	0	0	0	0	0	0	0	0	0	0	0	0	0	0	0	0	0	0	0	0	0
k__Bacteria;p__TM7;c__TM7-3;o__;f__;g__	0	0	0	0	0	0	0	0	0	0	0	0	0	0	0	0	0	0	0	0	0	0	0	0	0	0	0	0.00519312	0	0	0	0	0	0	0	0	0	0	0	0	0	0	0	0	0	0	0	0	0
k__Bacteria;p__TM7;c__TM7-3;o__EW055;f__;g__	0	0	0	0	0	0	0	0	0	0	0	0	0	0	0.0157398	0.0123558	0	0	0	0	0	0	0	0	0	0	0	0	0	0	0	0	0	0	0	0	0	0	0	0	0	0	0	0	0	0	0	0	0
k__Bacteria;p__TM7;c__TM7-3;o__I025;f__;g__	0	0	0	0	0	0	0	0	0	0	0	0	0	0	0	0	0	0	0	0	0	0.00207962	0	0	0	0	0	0	0	0	0	0	0	0	0	0	0	0	0	0	0	0	0	0	0	0	0	0	0
k__Bacteria;p__Mycoplasmatota;c__Mollicutes;o__Entomoplasmatales;f__;g__	0	0	0	0	0	0	0	0	0	0	0	0	0	0	0	0	0	0	0	0	0	0	0	0	0	0	0	0	0	0	0	0	0	0	0	0	0	0	0	0	0	0	0	0	0	0	0	0	0
k__Bacteria;p__Mycoplasmatota;c__Mollicutes;o__Mycoplasmatales;f__Mycoplasmataceae;g__Mycoplasma	0	0	0	0	0	0	0	0	0	0	0	0	0	0	0	0	0	0	0	0	0	0	0	0	0	0	0	0	0	0	0	0	0	0	0	0	0	0	0	0	0	0	0	0	0	0	0	0	0
k__Bacteria;p__Verrucomicrobiota;c__Opitutae;o__Opitutales;f__Opitutaceae;g__Opitutus	0	0	0	0	0	0	0	0	0	0	0	0	0	0	0	0	0	0	0	0	0	0	0	0	0	0	0	0.00113599	0	0	0	0	0	0	0	0	0	0	0	0	0	0	0	0	0	0	0	0	0
k__Bacteria;p__Verrucomicrobiota;c__[Pedosphaerae];o__[Pedosphaerales];f__Ellin517;g__	0	0	0	0	0	0	0	0	0	0	0	0	0	0	0	0	0	0	0	0	0	0	0	0	0	0.012963	0	0	0	0	0	0	0	0	0	0	0	0	0	0	0	0	0	0	0	0	0	0	0
k__Bacteria;p__Verrucomicrobiota;c__[Spartobacteria];o__[Chthoniobacterales];f__[Chthoniobacteraceae];__	0	0	0	0	0	0	0	0	0	0	0	0	0	0	0	0	0	0	0	0	0.0192887	0	0	0	0	0	0.0151659	0	0	0	0	0	0	0	0	0	0	0	0	0	0	0	0	0	0	0	0	0	0
k__Bacteria;p__Verrucomicrobiota;c__[Spartobacteria];o__[Chthoniobacterales];f__[Chthoniobacteraceae];g__	0	0	0	0	0	0	0	0	0	0	0	0	0	0	0	0.00123558	0.00961538	0.0212029	0	0	0.0141652	0.0148544	0.0280811	0.00615285	0.0579459	0.0277778	0	0.029049	0	0	0	0	0	0	0	0	0	0	0	0	0	0	0	0	0	0	0	0	0
k__Bacteria;p__Verrucomicrobiota;c__[Spartobacteria];o__[Chthoniobacterales];f__[Chthoniobacteraceae];g__Chthoniobacter	0	0	0	0	0	0	0	0	0	0	0	0	0	0	0	0	0	0	0	0	0	0	0	0	0	0.0111111	0	0	0	0	0	0	0	0	0	0	0	0	0	0	0	0	0	0	0	0	0	0	0
k__Bacteria;p__Verrucomicrobiota;c__[Spartobacteria];o__[Chthoniobacterales];f__[Chthoniobacteraceae];g__DA101	0	0	0	0	0	0	0	0	0	0	0	0	0	0	0	0.0354201	0	0	0	0	0	0	0.0161206	0.000971503	0	0	0.0369668	0	0	0	0	0	0	0	0	0	0	0	0	0	0	0	0	0	0	0	0	0	0
k__Bacteria;p__Verrucomicrobiota;c__[Spartobacteria];o__[Chthoniobacterales];f__[Chthoniobacteraceae];g__Ellin506	0	0	0	0	0	0	0	0	0	0	0	0	0	0	0	0	0	0	0	0	0	0.0421866	0	0.0223446	0.00763359	0	0	0.0168776	0	0	0	0	0	0	0	0	0	0	0	0	0	0	0	0	0	0	0	0	0
k__Bacteria;p__WPS-2;c__;o__;f__;g__	0	0	0	0	0	0	0	0	0	0	0	0	0	0	0	0	0	0	0	0	0.0289331	0	0	0	0	0	0	0	0	0	0	0	0	0	0	0	0	0	0	0	0	0	0	0	0	0	0	0	0
k__Bacteria;p__[Thermi];c__Deinococci;o__Deinococcales;f__Deinococcaceae;g__Deinococcus	0	0	0	0	0	0	0	0	0	0	0	0	0	0	0	0	0	0.0136595	0	0	0	0	0.00312012	0	0.00624566	0	0	0.0113599	0	0	0	0	0	0	0	0	0	0	0	0	0	0	0	0	0	0	0	0	0
k__Bacteria;p__[Thermi];c__Deinococci;o__Thermales;f__Thermaceae;g__Thermus	0	0	0	0	0	0	0	0	0	0	0	0	0	0	0	0	0	0	0	0	0	0	0	0	0	0	0	0	0	0	0	0	0	0	0	0	0	0	0	0	0	0	0	0	0	0	0	0	0
[truncated: 115 more columns]

## Sheet: Supplementary Table 4 (C)
Supplementary Table 4 (C) Relative abundance in percentage (%) for taxonomy level: Genus for Dermacentor spp.
	Average in %
Taxonomy level: Genus	Dermacentor steini	Dermacentor compactus	Dermacentor atrosignatus
k__Bacteria;p__;c__;o__;f__;g__	0.0234455	0.230244	0.547326
k__Bacteria;p__AD3;c__ABS-6;o__;f__;g__	0	0.0828813	0
k__Bacteria;p__Acidobacteria;c__Acidobacteria-6;o__iii1-15;f__;g__	0	0.249706	0
k__Bacteria;p__Acidobacteria;c__Acidobacteriia;o__Acidobacteriales;f__Acidobacteriaceae;__	0.100962	0.617842	0
k__Bacteria;p__Acidobacteria;c__Acidobacteriia;o__Acidobacteriales;f__Acidobacteriaceae;g__Acidicapsa	0.038736	0	0
k__Bacteria;p__Acidobacteria;c__Acidobacteriia;o__Acidobacteriales;f__Acidobacteriaceae;g__Acidopila	0.0407747	0	0
k__Bacteria;p__Acidobacteria;c__Acidobacteriia;o__Acidobacteriales;f__Acidobacteriaceae;g__Edaphobacter	0.0718115	0	1.25592
k__Bacteria;p__Acidobacteria;c__Acidobacteriia;o__Acidobacteriales;f__Acidobacteriaceae;g__Granulicella	0.204739	1.70725	0.804832
k__Bacteria;p__Acidobacteria;c__Acidobacteriia;o__Acidobacteriales;f__Acidobacteriaceae;g__Terriglobus	0.142712	0.045208	0.954198
k__Bacteria;p__Acidobacteria;c__Acidobacteriia;o__Acidobacteriales;f__Koribacteraceae;g__	0	0.33906	0
k__Bacteria;p__Acidobacteria;c__DA052;o__Ellin6513;f__;g__	0	0.0753466	0
k__Bacteria;p__Acidobacteria;c__Solibacteres;o__Solibacterales;__;__	0.162685	1.19903	0
k__Bacteria;p__Acidobacteria;c__Solibacteres;o__Solibacterales;f__;g__	0.174998	1.61537	0.845432
k__Bacteria;p__Acidobacteria;c__Solibacteres;o__Solibacterales;f__MVS-65;g__	0.0126369	0	0
k__Bacteria;p__Acidobacteria;c__Solibacteres;o__Solibacterales;f__Solibacteraceae;g__	0.485577	1.91968	2.13704
k__Bacteria;p__Acidobacteria;c__Solibacteres;o__Solibacterales;f__Solibacteraceae;g__Candidatus Solibacter	0.161393	0.55003	0.624972
k__Bacteria;p__Acidobacteria;c__Sva0725;o__Sva0725;f__;g__	0	0	0.0892567
k__Bacteria;p__Acidobacteria;c__[Chloracidobacteria];o__PK29;f__;g__	0	0.113342	0
k__Bacteria;p__Acidobacteria;c__[Chloracidobacteria];o__RB41;f__;g__	0.150329	0.186945	0
k__Bacteria;p__Acidobacteria;c__[Chloracidobacteria];o__RB41;f__Ellin6075;g__	0.175545	0.481812	3.53869
k__Bacteria;p__Acidobacteria;c__iii1-8;o__DS-18;f__;g__	0	0	0.0405712
k__Bacteria;p__Actinomycetota;c__Acidimicrobiia;o__Acidimicrobiales;f__;g__	0.102677	1.11218	0
k__Bacteria;p__Actinomycetota;c__Acidimicrobiia;o__Acidimicrobiales;f__C111;g__	0	0.666144	0.101428
k__Bacteria;p__Actinomycetota;c__Acidimicrobiia;o__Acidimicrobiales;f__C111;g__Ilumatobacter	0.249673	0.839957	0
k__Bacteria;p__Actinomycetota;c__Acidimicrobiia;o__Acidimicrobiales;f__EB1017;g__	0	0.312012	0
k__Bacteria;p__Actinomycetota;c__Actinobacteria;o__Actinomycetales;__;__	0.876416	3.76102	1.35071
k__Bacteria;p__Actinomycetota;c__Actinobacteria;o__Actinomycetales;f__;g__	0	1.00964	0.529146
k__Bacteria;p__Actinomycetota;c__Actinobacteria;o__Actinomycetales;f__Corynebacteriaceae;g__Corynebacterium	0.929233	0	0
k__Bacteria;p__Actinomycetota;c__Actinobacteria;o__Actinomycetales;f__Dermabacteraceae;g__Brachybacterium	0.0152696	0	0
k__Bacteria;p__Actinomycetota;c__Actinobacteria;o__Actinomycetales;f__Dermacoccaceae;g__Dermacoccus	0.0236942	0	0
k__Bacteria;p__Actinomycetota;c__Actinobacteria;o__Actinomycetales;f__Frankiaceae;__	0.0782537	0	0
k__Bacteria;p__Actinomycetota;c__Actinobacteria;o__Actinomycetales;f__Frankiaceae;g__Actinomycetales	0.265714	0.202695	1.31752
k__Bacteria;p__Actinomycetota;c__Actinobacteria;o__Actinomycetales;f__Frankiaceae;g__Kaistibacter	0.141557	0.572023	2.1564
k__Bacteria;p__Actinomycetota;c__Actinobacteria;o__Actinomycetales;f__Intrasporangiaceae;__	0	0.346109	0.493392
k__Bacteria;p__Actinomycetota;c__Actinobacteria;o__Actinomycetales;f__Kineosporiaceae;__	0	0.295679	0
k__Bacteria;p__Actinomycetota;c__Actinobacteria;o__Actinomycetales;f__Kineosporiaceae;g__Kineococcus	0	0.00742721	0
k__Bacteria;p__Actinomycetota;c__Actinobacteria;o__Actinomycetales;f__Kineosporiaceae;g__Kineosporia	0.0953567	0.957153	0.26777
k__Bacteria;p__Actinomycetota;c__Actinobacteria;o__Actinomycetales;f__Microbacteriaceae;__	0.0509684	0	2.68519
k__Bacteria;p__Actinomycetota;c__Actinobacteria;o__Actinomycetales;f__Microbacteriaceae;g__Frondihabitans	0.0265036	0	0
k__Bacteria;p__Actinomycetota;c__Actinobacteria;o__Actinomycetales;f__Microbacteriaceae;g__Leifsonia	0	0.129534	0
k__Bacteria;p__Actinomycetota;c__Actinobacteria;o__Actinomycetales;f__Micrococcaceae;g__Kocuria	0.0194819	0	0.125771
k__Bacteria;p__Actinomycetota;c__Actinobacteria;o__Actinomycetales;f__Micromonosporaceae;__	0.0173293	0	0.23937
k__Bacteria;p__Actinomycetota;c__Actinobacteria;o__Actinomycetales;f__Micromonosporaceae;g__Micromonospora	0	0.297089	0.312399
k__Bacteria;p__Actinomycetota;c__Actinobacteria;o__Actinomycetales;f__Mycobacteriaceae;g__Mycobacterium	0.0665204	0.580169	0.182571
k__Bacteria;p__Actinomycetota;c__Actinobacteria;o__Actinomycetales;f__Nocardiaceae;__	0.00617792	0.113342	0
k__Bacteria;p__Actinomycetota;c__Actinobacteria;o__Actinomycetales;f__Nocardiaceae;g__Rhodococcus	0	0.113342	0
k__Bacteria;p__Actinomycetota;c__Actinobacteria;o__Actinomycetales;f__Nocardioidaceae;__	0	0.757576	0.0202856
k__Bacteria;p__Actinomycetota;c__Actinobacteria;o__Actinomycetales;f__Nocardioidaceae;g__Kribbella	0	0.0971503	0
k__Bacteria;p__Actinomycetota;c__Actinobacteria;o__Actinomycetales;f__Nocardioidaceae;g__Marmoricola	0.197664	0.639573	0.73434
k__Bacteria;p__Actinomycetota;c__Actinobacteria;o__Actinomycetales;f__Nocardioidaceae;g__Nocardioides	0	0.946094	0.259656
k__Bacteria;p__Actinomycetota;c__Actinobacteria;o__Actinomycetales;f__Propionibacteriaceae;g__Microlunatus	0.00509684	0.505051	0.174456
k__Bacteria;p__Actinomycetota;c__Actinobacteria;o__Actinomycetales;f__Propionibacteriaceae;g__Propionibacterium	1.64949	0	0
k__Bacteria;p__Actinomycetota;c__Actinobacteria;o__Actinomycetales;f__Pseudonocardiaceae;__	0	0.390016	0.255599
k__Bacteria;p__Actinomycetota;c__Actinobacteria;o__Actinomycetales;f__Pseudonocardiaceae;g__Actinomycetospora	0.369297	1.66029	0.661061
k__Bacteria;p__Actinomycetota;c__Actinobacteria;o__Actinomycetales;f__Pseudonocardiaceae;g__Pseudonocardia	0.484019	3.85896	2.14792
k__Bacteria;p__Actinomycetota;c__Actinobacteria;o__Actinomycetales;f__Ruaniaceae;g__	0.0126369	0	0
k__Bacteria;p__Actinomycetota;c__Actinobacteria;o__Actinomycetales;f__Streptomycetaceae;g__Streptomyces	0.00947767	0	0.231256
k__Bacteria;p__Actinomycetota;c__Actinobacteria;o__Actinomycetales;f__Thermomonosporaceae;__	0	0.128089	0
k__Bacteria;p__Actinomycetota;c__Actinobacteria;o__Actinomycetales;f__Thermomonosporaceae;g__Actinomadura	0	0.21097	0
k__Bacteria;p__Actinomycetota;c__Actinobacteria;o__Actinomycetales;f__Tsukamurellaceae;g__	0	0.210492	0
k__Bacteria;p__Actinomycetota;c__Thermoleophilia;o__Solirubrobacterales;__;__	0.0379526	0.341652	0.0689711
k__Bacteria;p__Actinomycetota;c__Thermoleophilia;o__Solirubrobacterales;f__;g__	0.429295	2.94455	0.801804
k__Bacteria;p__Actinomycetota;c__Thermoleophilia;o__Solirubrobacterales;f__Conexibacteraceae;__	0.110989	0.271248	0.798057
k__Bacteria;p__Actinomycetota;c__Thermoleophilia;o__Solirubrobacterales;f__Conexibacteraceae;g__	0.0652396	1.51447	0.575166
k__Bacteria;p__Actinomycetota;c__Thermoleophilia;o__Solirubrobacterales;f__Patulibacteraceae;g__	0.179299	0.0971503	1.45253
k__Bacteria;p__Actinomycetota;c__Thermoleophilia;o__Solirubrobacterales;f__Solirubrobacteraceae;g__	0.121376	1.85446	1.71291
k__Bacteria;p__Actinomycetota;c__Thermoleophilia;o__Solirubrobacterales;f__Solirubrobacteraceae;g__Solirubrobacter	0	0	0.0567997
k__Bacteria;p__Armatimonadota;c__Armatimonadia;o__Armatimonadales;f__Armatimonadaceae;g__	0.0489297	0	0.121714
k__Bacteria;p__Armatimonadota;c__Armatimonadia;o__FW68;f__;g__	0.0601427	0.194397	0.552504
k__Bacteria;p__Armatimonadota;c__Chthonomonadetes;o__Chthonomonadales;f__Chthonomonadaceae;__	0.0285423	0	0
k__Bacteria;p__Armatimonadota;c__Chthonomonadetes;o__Chthonomonadales;f__Chthonomonadaceae;g__	0.0625	0	0.45975
k__Bacteria;p__Armatimonadota;c__Chthonomonadetes;o__Chthonomonadales;f__Chthonomonadaceae;g__Chthonomonas	0.0795179	0.213263	0.896231
k__Bacteria;p__Armatimonadota;c__OPB50;o__;f__;g__	0	0	0.0365141
k__Bacteria;p__Armatimonadota;c__[Fimbriimonadia];o__[Fimbriimonadales];f__[Fimbriimonadaceae];g__Fimbriimonas	0.0254842	0	0.324029
k__Bacteria;p__BRC1;c__PRR-11;o__;f__;g__	0	0.210492	0
k__Bacteria;p__Bacteroidota;__;__;__;__	0.0191785	0.323834	0.0446284
k__Bacteria;p__Bacteroidota;c__Bacteroidia;o__Bacteroidales;f__;g__	0.0122324	0.0445633	0.112769
k__Bacteria;p__Bacteroidota;c__Bacteroidia;o__Bacteroidales;f__Porphyromonadaceae;g__Porphyromonas	0.622222	0	0
k__Bacteria;p__Bacteroidota;c__Cytophagia;o__Cytophagales;__;__	0	0	0.0236967
k__Bacteria;p__Bacteroidota;c__Cytophagia;o__Cytophagales;f__;g__	0.0480769	0	0
k__Bacteria;p__Bacteroidota;c__Cytophagia;o__Cytophagales;f__Cytophagaceae;g__Hymenobacter	0.0926669	0.1077	0.275904
k__Bacteria;p__Bacteroidota;c__Cytophagia;o__Cytophagales;f__Cytophagaceae;g__Spirosoma	0.451323	1.47299	2.34026
k__Bacteria;p__Bacteroidota;c__Flavobacteriia;o__Flavobacteriales;f__Flavobacteriaceae;__	0	0.155971	0.416667
k__Bacteria;p__Bacteroidota;c__Flavobacteriia;o__Flavobacteriales;f__Flavobacteriaceae;g__Flavobacterium	0.0556013	0	0
k__Bacteria;p__Bacteroidota;c__Flavobacteriia;o__Flavobacteriales;f__[Weeksellaceae];__	0.0084246	0	0
k__Bacteria;p__Bacteroidota;c__Sphingobacteriia;o__Sphingobacteriales;f__;g__	0.0627624	0.117005	0.117657
k__Bacteria;p__Bacteroidota;c__Sphingobacteriia;o__Sphingobacteriales;f__Sphingobacteriaceae;__	0.00203874	0	0.109542
k__Bacteria;p__Bacteroidota;c__Sphingobacteriia;o__Sphingobacteriales;f__Sphingobacteriaceae;g__Mucilaginibacter	0.0795107	0	0.494448
k__Bacteria;p__Bacteroidota;c__[Saprospirae];o__[Saprospirales];f__Chitinophagaceae;__	0.05021	0.724091	0.259656
k__Bacteria;p__Bacteroidota;c__[Saprospirae];o__[Saprospirales];f__Chitinophagaceae;g__	0.974835	3.24195	5.42647
k__Bacteria;p__Bacteroidota;c__[Saprospirae];o__[Saprospirales];f__Chitinophagaceae;g__Ferruginibacter	0	0	0.113599
k__Bacteria;p__Bacteroidota;c__[Saprospirae];o__[Saprospirales];f__Chitinophagaceae;g__Flavisolibacter	0.415475	1.82295	0.26777
k__Bacteria;p__Chlamydiae;c__Chlamydiia;o__Chlamydiales;f__Rhabdochlamydiaceae;g__Candidatus Rhabdochlamydia	2.57163	0	0
k__Bacteria;p__Chloroflexota;c__Anaerolineae;o__SBR1031;f__A4b;g__	0	1.01404	0
k__Bacteria;p__Chloroflexota;c__C0119;o__;f__;g__	0.0224261	0.659272	0.321363
k__Bacteria;p__Chloroflexota;c__Chloroflexi;o__AKIW781;f__;g__	0.089192	0.258543	0.231481
k__Bacteria;p__Chloroflexota;c__Chloroflexi;o__Chloroflexales;f__FFCH7168;g__	0.0370675	0.826853	0.401655
k__Bacteria;p__Chloroflexota;c__Chloroflexi;o__[Roseiflexales];f__;g__	0.0782537	0.683419	0.417884
k__Bacteria;p__Chloroflexota;c__Chloroflexi;o__[Roseiflexales];f__[Kouleothrixaceae];g__	0	0.0647668	0.251542
k__Bacteria;p__Chloroflexota;c__Ktedonobacteria;o__Ktedonobacterales;f__Ktedonobacteraceae;g__	0	0	0.064914
k__Bacteria;p__Chloroflexota;c__Ktedonobacteria;o__Thermogemmatisporales;f__Thermogemmatisporaceae;g__	0.188581	0.105485	0.242887
k__Bacteria;p__Chloroflexota;c__TK10;o__AKYG885;f__Dolo_23;g__	0	0.170013	0
k__Bacteria;p__Chloroflexota;c__TK10;o__B07_WMSP1;f__;g__	0	0.143006	0
k__Bacteria;p__Chloroflexota;c__Thermomicrobia;o__;f__;g__	0	0.0647668	0
k__Bacteria;p__Chloroflexota;c__Thermomicrobia;o__JG30-KF-CM45;f__;g__	0	0.80149	0.21097
k__Bacteria;p__Cyanobacteria;c__4C0d-2;o__SM1D11;f__;g__	0	0	0.112769
k__Bacteria;p__Cyanobacteria;c__Chloroplast;o__Chlorophyta;f__Trebouxiophyceae;g__Chloroidium	0	0.0161917	0
k__Bacteria;p__Cyanobacteria;c__Chloroplast;o__Streptophyta;f__;g__	0.021588	0	0
k__Bacteria;p__Cyanobacteria;c__Synechococcophycideae;o__Synechococcales;f__Acaryochloridaceae;g__Acaryochloris	0.0782537	0.819033	0.0243427
k__Bacteria;p__FBP;c__;o__;f__;g__	0	0	0.0770854
k__Bacteria;p__Bacillota;c__Bacilli;o__Bacillales;__;__	0.0163227	0	0
k__Bacteria;p__Bacillota;c__Bacilli;o__Bacillales;f__Bacillaceae;g__Anaerobacillus	1.47457	0	0
k__Bacteria;p__Bacillota;c__Bacilli;o__Bacillales;f__Bacillaceae;g__Virgibacillus	0	0.0148544	0
k__Bacteria;p__Bacillota;c__Bacilli;o__Bacillales;f__Paenibacillaceae;g__Cohnella	0.0157961	0	0
k__Bacteria;p__Bacillota;c__Bacilli;o__Lactobacillales;f__Carnobacteriaceae;g__Carnobacterium	0.0214592	0	0
k__Bacteria;p__Bacillota;c__Bacilli;o__Lactobacillales;f__Enterococcaceae;g__Enterococcus	0.188889	0	0
k__Bacteria;p__Bacillota;c__Clostridia;o__Clostridiales;f__Lachnospiraceae;__	0.0179023	0	0
k__Bacteria;p__Bacillota;c__Clostridia;o__Clostridiales;f__Ruminococcaceae;g__Ruminococcus	0.00895114	0	0
k__Bacteria;p__Fusobacteria;c__Fusobacteriia;o__Fusobacteriales;f__Fusobacteriaceae;g__	0.00526537	0	0
k__Bacteria;p__Gemmatimonadota;c__Gemm-1;o__;f__;g__	0.0514827	0	0
k__Bacteria;p__Gemmatimonadota;c__Gemmatimonadetes;__;__;__	0	0.105482	0
k__Bacteria;p__Gemmatimonadota;c__Gemmatimonadetes;o__;f__;g__	0	0.130005	0.156142
k__Bacteria;p__Gemmatimonadota;c__Gemmatimonadetes;o__Ellin5290;f__;g__	0	0.0445633	0.0405712
k__Bacteria;p__Gemmatimonadota;c__Gemmatimonadetes;o__Gemmatimonadales;f__;g__	0.00205931	0.75954	0.893965
k__Bacteria;p__Planctomycetota;c__Phycisphaerae;o__Phycisphaerales;f__;g__	0	0.130005	0
k__Bacteria;p__Planctomycetota;c__Phycisphaerae;o__WD2101;f__;g__	1.17526	6.15085	5.66694
k__Bacteria;p__Planctomycetota;c__Planctomycetia;o__Gemmatales;f__Gemmataceae;g__	0.0786988	0.0965538	1.1478
k__Bacteria;p__Planctomycetota;c__Planctomycetia;o__Gemmatales;f__Gemmataceae;g__Gemmata	0.822211	2.48835	2.11973
k__Bacteria;p__Planctomycetota;c__Planctomycetia;o__Gemmatales;f__Isosphaeraceae;__	0.387623	0.676519	1.97829
k__Bacteria;p__Planctomycetota;c__Planctomycetia;o__Gemmatales;f__Isosphaeraceae;g__	0.214484	1.38988	0.98171
k__Bacteria;p__Planctomycetota;c__Planctomycetia;o__Gemmatales;f__Isosphaeraceae;g__Nostocoida	0.275219	0.407755	1.21628
k__Bacteria;p__Planctomycetota;c__Planctomycetia;o__Pirellulales;f__Pirellulaceae;g__	0.0329489	0.104004	0.105485
k__Bacteria;p__Planctomycetota;c__Planctomycetia;o__Pirellulales;f__Pirellulaceae;g__Pirellula	0	0	0.601852
k__Bacteria;p__Planctomycetota;c__Planctomycetia;o__Planctomycetales;f__Planctomycetaceae;g__Planctomyces	0.0561634	0.148567	0.586345
k__Bacteria;p__Pseudomonadota;__;__;__;__	0.00524659	0	0.0283999
k__Bacteria;p__Pseudomonadota;c__Alphaproteobacteria;__;__;__	0	0.364015	0
k__Bacteria;p__Pseudomonadota;c__Alphaproteobacteria;o__;f__;g__	0	0.254674	0
k__Bacteria;p__Pseudomonadota;c__Alphaproteobacteria;o__Caulobacterales;__;__	0	0	0.182571
k__Bacteria;p__Pseudomonadota;c__Alphaproteobacteria;o__Caulobacterales;f__Caulobacteraceae;__	0.20985	0.830901	0.662471
k__Bacteria;p__Pseudomonadota;c__Alphaproteobacteria;o__Caulobacterales;f__Caulobacteraceae;g__	0.110577	0	0.208189
k__Bacteria;p__Pseudomonadota;c__Alphaproteobacteria;o__Caulobacterales;f__Caulobacteraceae;g__Brevundimonas	0.669014	0	0
k__Bacteria;p__Pseudomonadota;c__Alphaproteobacteria;o__Ellin329;f__;g__	0.0438328	0.105485	0.0770854
k__Bacteria;p__Pseudomonadota;c__Alphaproteobacteria;o__Rhizobiales;__;__	1.09929	1.47917	1.07199
k__Bacteria;p__Pseudomonadota;c__Alphaproteobacteria;o__Rhizobiales;f__Aurantimonadaceae;g__Aurantimonas	0	0	0.202856
k__Bacteria;p__Pseudomonadota;c__Alphaproteobacteria;o__Rhizobiales;f__Bartonellaceae;g__Bartonella	0.0720275	0	0
k__Bacteria;p__Pseudomonadota;c__Alphaproteobacteria;o__Rhizobiales;f__Beijerinckiaceae;__	0.938995	2.37348	1.5238
k__Bacteria;p__Pseudomonadota;c__Alphaproteobacteria;o__Rhizobiales;f__Beijerinckiaceae;g__Beijerinckia	0.958391	3.42946	3.19772
k__Bacteria;p__Pseudomonadota;c__Alphaproteobacteria;o__Rhizobiales;f__Beijerinckiaceae;g__Chelatococcus	0	0	0.329632
k__Bacteria;p__Pseudomonadota;c__Alphaproteobacteria;o__Rhizobiales;f__Beijerinckiaceae;g__Methylocapsa	0.270708	0.610307	0.442227
k__Bacteria;p__Pseudomonadota;c__Alphaproteobacteria;o__Rhizobiales;f__Bradyrhizobiaceae;__	0.0784913	1.03656	0.162285
k__Bacteria;p__Pseudomonadota;c__Alphaproteobacteria;o__Rhizobiales;f__Bradyrhizobiaceae;g__Afipia	0.212379	1.38495	0.23937
k__Bacteria;p__Pseudomonadota;c__Alphaproteobacteria;o__Rhizobiales;f__Hyphomicrobiaceae;__	0	0.0971503	0
k__Bacteria;p__Pseudomonadota;c__Alphaproteobacteria;o__Rhizobiales;f__Methylobacteriaceae;g__Methylobacterium	0.389783	1.90618	5.89113
k__Bacteria;p__Pseudomonadota;c__Alphaproteobacteria;o__Rhizobiales;f__Methylocystaceae;__	0.0489297	0.22604	0.734597
k__Bacteria;p__Pseudomonadota;c__Alphaproteobacteria;o__Rhizobiales;f__Phyllobacteriaceae;__	0.0173757	0.0728627	0
k__Bacteria;p__Pseudomonadota;c__Alphaproteobacteria;o__Rhizobiales;f__Rhizobiaceae;__	0.422699	1.27831	0.539598
k__Bacteria;p__Pseudomonadota;c__Alphaproteobacteria;o__Rhodobacterales;f__Rhodobacteraceae;g__Amaricoccus	0.0682057	0	0
k__Bacteria;p__Pseudomonadota;c__Alphaproteobacteria;o__Rhodospirillales;f__;g__	0.0514827	0	0
k__Bacteria;p__Pseudomonadota;c__Alphaproteobacteria;o__Rhodospirillales;f__Acetobacteraceae;__	0.593915	2.62174	0.971548
k__Bacteria;p__Pseudomonadota;c__Alphaproteobacteria;o__Rhodospirillales;f__Acetobacteraceae;g__	0.0152905	0.221009	0
k__Bacteria;p__Pseudomonadota;c__Alphaproteobacteria;o__Rhodospirillales;f__Acetobacteraceae;g__Gluconacetobacter	0.080313	0.910036	0
k__Bacteria;p__Pseudomonadota;c__Alphaproteobacteria;o__Rhodospirillales;f__Rhodospirillaceae;__	0	0.301386	0
k__Bacteria;p__Pseudomonadota;c__Alphaproteobacteria;o__Rhodospirillales;f__Rhodospirillaceae;g__	0.126331	0.544846	0.0851996
k__Bacteria;p__Pseudomonadota;c__Alphaproteobacteria;o__Rhodospirillales;f__Rhodospirillaceae;g__Reyranella	0.0494234	0.105246	0
k__Bacteria;p__Pseudomonadota;c__Alphaproteobacteria;o__Rickettsiales;f__;g__	17.8984	0	0
k__Bacteria;p__Pseudomonadota;c__Alphaproteobacteria;o__Rickettsiales;f__Anaplasmataceae;g__Anaplasma	0	0	0.0689711
k__Bacteria;p__Pseudomonadota;c__Alphaproteobacteria;o__Rickettsiales;f__Rickettsiaceae;g__Rickettsia	0	0.851094	0
k__Bacteria;p__Pseudomonadota;c__Alphaproteobacteria;o__Sphingomonadales;f__Sphingomonadaceae;__	0	0.663027	1.70531
k__Bacteria;p__Pseudomonadota;c__Alphaproteobacteria;o__Sphingomonadales;f__Sphingomonadaceae;g__Sphingomonas	0.0570846	0.242876	0
k__Bacteria;p__Pseudomonadota;c__Betaproteobacteria;__;__;__	0	0	1.38363
k__Bacteria;p__Pseudomonadota;c__Betaproteobacteria;o__;f__;g__	0	0	0.00811425
k__Bacteria;p__Pseudomonadota;c__Betaproteobacteria;o__A21b;f__EB1003;g__	0.0226524	0	0
k__Bacteria;p__Pseudomonadota;c__Betaproteobacteria;o__Burkholderiales;__;__	0.0134015	0.195113	0
k__Bacteria;p__Pseudomonadota;c__Betaproteobacteria;o__Burkholderiales;f__;g__	0.0408654	0.663027	0.0933139
k__Bacteria;p__Pseudomonadota;c__Betaproteobacteria;o__Burkholderiales;f__Alcaligenaceae;__	0.809859	0	0
k__Bacteria;p__Pseudomonadota;c__Betaproteobacteria;o__Burkholderiales;f__Alcaligenaceae;g__Bordetella	0.313225	0	0
k__Bacteria;p__Pseudomonadota;c__Betaproteobacteria;o__Burkholderiales;f__Burkholderiaceae;g__Burkholderia	0.248046	1.20555	2.5
k__Bacteria;p__Pseudomonadota;c__Betaproteobacteria;o__Burkholderiales;f__Comamonadaceae;g__Acidovorax	6.06402	0	0
k__Bacteria;p__Pseudomonadota;c__Betaproteobacteria;o__Burkholderiales;f__Comamonadaceae;g__Caldimonas	0	0	0.300227
k__Bacteria;p__Pseudomonadota;c__Betaproteobacteria;o__Burkholderiales;f__Comamonadaceae;g__Leptothrix	0.209864	0.655764	1.62037
k__Bacteria;p__Pseudomonadota;c__Betaproteobacteria;o__Burkholderiales;f__Oxalobacteraceae;__	0	0.00753466	0
k__Bacteria;p__Pseudomonadota;c__Betaproteobacteria;o__Burkholderiales;f__Oxalobacteraceae;g__Duganella	0.0264423	0	0
k__Bacteria;p__Pseudomonadota;c__Betaproteobacteria;o__Burkholderiales;f__Oxalobacteraceae;g__Herbaspirillum	0.115385	0	0
k__Bacteria;p__Pseudomonadota;c__Betaproteobacteria;o__Burkholderiales;f__Oxalobacteraceae;g__Massilia	0.120192	0	0
k__Bacteria;p__Pseudomonadota;c__Betaproteobacteria;o__Neisseriales;f__Neisseriaceae;g__Aquitalea	0.0793269	0	0
k__Bacteria;p__Pseudomonadota;c__Betaproteobacteria;o__Neisseriales;f__Neisseriaceae;g__Vogesella	0.0841346	0	0
k__Bacteria;p__Pseudomonadota;c__Deltaproteobacteria;o__;f__;g__	0.0597199	0	0
k__Bacteria;p__Pseudomonadota;c__Deltaproteobacteria;o__Bdellovibrionales;f__Bdellovibrionaceae;g__Bdellovibrio	0	0	0.0365141
k__Bacteria;p__Pseudomonadota;c__Deltaproteobacteria;o__Myxococcales;__;__	0.00617792	0.155971	0.0527426
k__Bacteria;p__Pseudomonadota;c__Deltaproteobacteria;o__Myxococcales;f__;g__	0.326738	1.65622	0.906729
k__Bacteria;p__Pseudomonadota;c__Deltaproteobacteria;o__Myxococcales;f__Cystobacteraceae;__	0.019368	0	0
k__Bacteria;p__Pseudomonadota;c__Deltaproteobacteria;o__Myxococcales;f__Cystobacteraceae;g__Cystobacter	0	0	1.18892
k__Bacteria;p__Pseudomonadota;c__Deltaproteobacteria;o__Myxococcales;f__Cystobacterineae;g__	0	0	0.165877
k__Bacteria;p__Pseudomonadota;c__Deltaproteobacteria;o__Myxococcales;f__Haliangiaceae;g__	0	0	0.0811425
k__Bacteria;p__Pseudomonadota;c__Deltaproteobacteria;o__Myxococcales;f__Polyangiaceae;__	0	0.583088	0.328627
k__Bacteria;p__Pseudomonadota;c__Deltaproteobacteria;o__Myxococcales;f__Polyangiaceae;g__	0	0.193108	0
k__Bacteria;p__Pseudomonadota;c__Deltaproteobacteria;o__Spirobacillales;f__;g__	0	0.0519905	0.0365141
k__Bacteria;p__Pseudomonadota;c__Gammaproteobacteria;__;__;__	0.0234455	0	0.291708
k__Bacteria;p__Pseudomonadota;c__Gammaproteobacteria;o__Aeromonadales;f__Aeromonadaceae;g__Aeromonas	0.110577	0.129534	0
k__Bacteria;p__Pseudomonadota;c__Gammaproteobacteria;o__Enterobacteriales;f__Enterobacteriaceae;g__Gluconacetobacter	0.764081	0	0
k__Bacteria;p__Pseudomonadota;c__Gammaproteobacteria;o__Legionellales;f__Coxiellaceae;__	0	0.0150693	0
k__Bacteria;p__Pseudomonadota;c__Gammaproteobacteria;o__Legionellales;f__Coxiellaceae;g__	0	0.659504	0.348372
k__Bacteria;p__Pseudomonadota;c__Gammaproteobacteria;o__Legionellales;f__Coxiellaceae;g__Coxiella	2.80148	0	0
k__Bacteria;p__Pseudomonadota;c__Gammaproteobacteria;o__Legionellales;f__Coxiellaceae;g__Rickettsiella	0	0	0.416667
k__Bacteria;p__Pseudomonadota;c__Gammaproteobacteria;o__Legionellales;f__Francisellaceae;g__Francisella	17.8666	0	0
k__Bacteria;p__Pseudomonadota;c__Gammaproteobacteria;o__Pseudomonadales;f__Moraxellaceae;g__Acinetobacter	21.9601	0.813109	0.889186
k__Bacteria;p__Pseudomonadota;c__Gammaproteobacteria;o__Pseudomonadales;f__Pseudomonadaceae;__	0.409722	0	0
k__Bacteria;p__Pseudomonadota;c__Gammaproteobacteria;o__Xanthomonadales;f__Sinobacteraceae;g__	0.0494234	0.951718	1.28221
k__Bacteria;p__Pseudomonadota;c__Gammaproteobacteria;o__Xanthomonadales;f__Xanthomonadaceae;g__Lysobacter	0.0741351	0.348122	0
k__Bacteria;p__Pseudomonadota;c__Gammaproteobacteria;o__Xanthomonadales;f__Xanthomonadaceae;g__Pseudoxanthomonas	0.166667	0	0
k__Bacteria;p__Pseudomonadota;c__Gammaproteobacteria;o__Xanthomonadales;f__Xanthomonadaceae;g__Stenotrophomonas	2.1757	0	0
k__Bacteria;p__TM6;c__SJA-4;o__;f__;g__	0	0	0.0520472
k__Bacteria;p__TM7;__;__;__;__	0.0265036	0	0
k__Bacteria;p__TM7;c__SC3;o__;f__;g__	0	0	0.032457
k__Bacteria;p__TM7;c__TM7-1;o__;f__;g__	0.256874	0.787234	2.78953
k__Bacteria;p__TM7;c__TM7-3;o__;f__;g__	0	0	0.129828
k__Bacteria;p__TM7;c__TM7-3;o__EW055;f__;g__	0.140478	0	0
k__Bacteria;p__TM7;c__TM7-3;o__I025;f__;g__	0	0.0519905	0
k__Bacteria;p__Verrucomicrobiota;c__Opitutae;o__Opitutales;f__Opitutaceae;g__Opitutus	0	0	0.0283999
k__Bacteria;p__Verrucomicrobiota;c__[Pedosphaerae];o__[Pedosphaerales];f__Ellin517;g__	0	0	0.324074
k__Bacteria;p__Verrucomicrobiota;c__[Spartobacteria];o__[Chthoniobacterales];f__[Chthoniobacteraceae];__	0	0.482218	0.379147
k__Bacteria;p__Verrucomicrobiota;c__[Spartobacteria];o__[Chthoniobacterales];f__[Chthoniobacteraceae];g__	0.160269	1.58134	2.86932
k__Bacteria;p__Verrucomicrobiota;c__[Spartobacteria];o__[Chthoniobacterales];f__[Chthoniobacteraceae];g__Chthoniobacter	0	0	0.277778
k__Bacteria;p__Verrucomicrobiota;c__[Spartobacteria];o__[Chthoniobacterales];f__[Chthoniobacteraceae];g__DA101	0.1771	0.427304	0.924171
k__Bacteria;p__Verrucomicrobiota;c__[Spartobacteria];o__[Chthoniobacterales];f__[Chthoniobacteraceae];g__Ellin506	0	1.61328	0.612781
k__Bacteria;p__WPS-2;c__;o__;f__;g__	0	0.723327	0
k__Bacteria;p__[Thermi];c__Deinococci;o__Deinococcales;f__Deinococcaceae;g__Deinococcus	0.0682977	0.0780031	0.44014

## Sheet: Supplementary Table 5 (A)
Supplementary Table 5 (A) ANCOM analysis results for All tick species: Percentile. HS: Haemaphysalis shimoga; DC: Dermacentor compactus; IG: Ixodes granulatus; HH: Haemaphysalis hystricis; DA: Dermacentor atrosignatus; DS: Dermacentor steini
Percentile	0	25	50	75	100	0	25	50	75	100	0	25	50	75	100	0	25	50	75	100	0	25	50	75	100	0	25	50	75	100
Group	HS	HS	HS	HS	HS	DC	DC	DC	DC	DC	IG	IG	IG	IG	IG	HH	HH	HH	HH	HH	DA	DA	DA	DA	DA	DS	DS	DS	DS	DS
k__Bacteria;p__;c__;o__;f__;g__;s__	1	1	1	1	1	1	1	1	8.75	32	1	1	1	1	10	1	1	1	1	1	1	1	15	34.5	51	1	1	1	1	24
k__Bacteria;p__AD3;c__ABS-6;o__;f__;g__;s__	1	1	1	1	1	1	1	1	3.75	12	1	1	1	1	1	1	1	1	1	1	1	1	1	1	1	1	1	1	1	1
k__Bacteria;p__Acidobacteria;c__Acidobacteria-6;o__iii1-15;f__;g__;s__	1	1	1	1	1	1	1	8	16	19	1	1	1	1	1	1	1	1	1	1	1	1	1	1	1	1	1	1	1	1
k__Bacteria;p__Acidobacteria;c__Acidobacteriia;o__Acidobacteriales;f__Acidobacteriaceae;__;__	1	1	1	1	1	1	1	1	21.5	83	1	1	1	1	1	1	1	1	1	1	1	1	1	1	1	1	1	1	1	43
k__Bacteria;p__Acidobacteria;c__Acidobacteriia;o__Acidobacteriales;f__Acidobacteriaceae;g__Acidicapsa;s__borealis	1	1	1	1	1	1	1	1	1	1	1	1	1	1	1	1	1	1	1	1	1	1	1	1	1	1	1	1	1	39
k__Bacteria;p__Acidobacteria;c__Acidobacteriia;o__Acidobacteriales;f__Acidobacteriaceae;g__Acidopila;s__rosea	1	1	1	1	1	1	1	1	1	1	1	1	1	1	1	1	1	1	1	1	1	1	1	1	1	1	1	1	1	41
k__Bacteria;p__Acidobacteria;c__Acidobacteriia;o__Acidobacteriales;f__Acidobacteriaceae;g__Edaphobacter;s__modestum	1	1	1	1	1	1	1	1	1	1	1	1	1	1	1	1	1	1	1	1	1	1	1	14.25	54	1	1	1	1	29
k__Bacteria;p__Acidobacteria;c__Acidobacteriia;o__Acidobacteriales;f__Acidobacteriaceae;g__Granulicella;__	1	1	1	1	1	1	1	14.5	32	44	1	1	1	1	1	1	1	1	1	1	1	1	1	4	13	1	1	1	1	62
k__Bacteria;p__Acidobacteria;c__Acidobacteriia;o__Acidobacteriales;f__Acidobacteriaceae;g__Granulicella;s__paludicola	1	1	1	1	1	1	1	1	25.5	99	1	1	1	1	1	1	1	1	1	1	1	1	1	16	61	1	1	1	1	35
k__Bacteria;p__Acidobacteria;c__Acidobacteriia;o__Acidobacteriales;f__Acidobacteriaceae;g__Granulicella;s__rosea	1	1	1	1	1	1	1	1	10.75	40	1	1	1	1	1	1	1	1	1	1	1	1	1	1	1	1	1	1	1	1
k__Bacteria;p__Acidobacteria;c__Acidobacteriia;o__Acidobacteriales;f__Acidobacteriaceae;g__Terriglobus;s__	1	1	1	1	1	1	1	1	1	1	1	1	1	1	1	1	1	1	1	1	1	1	1	28.5	111	1	1	1	1	141
k__Bacteria;p__Acidobacteria;c__Acidobacteriia;o__Acidobacteriales;f__Acidobacteriaceae;g__Terriglobus;s__saanensis	1	1	1	1	1	1	1	1	2.5	7	1	1	1	1	1	1	1	1	1	1	1	1	1	1	1	1	1	1	1	1
k__Bacteria;p__Acidobacteria;c__Acidobacteriia;o__Acidobacteriales;f__Koribacteraceae;g__;s__	1	1	1	1	1	1	1	1	12.25	46	1	1	1	1	1	1	1	1	1	1	1	1	1	1	1	1	1	1	1	1
k__Bacteria;p__Acidobacteria;c__DA052;o__Ellin6513;f__;g__;s__	1	1	1	1	1	1	1	1	3.5	11	1	1	1	1	1	1	1	1	1	1	1	1	1	1	1	1	1	1	1	1
k__Bacteria;p__Acidobacteria;c__Solibacteres;o__Solibacterales;__;__;__	1	1	1	1	1	1	19.75	39	59.75	83	1	1	1	1	1	1	1	1	1	1	1	1	1	1	1	1	1	1	1	80
k__Bacteria;p__Acidobacteria;c__Solibacteres;o__Solibacterales;f__;g__;s__	1	1	1	1	11	1	42.25	57.5	59	59	1	1	1	1	1	1	1	1	1	1	1	1	15.5	32.5	40	1	1	1	1	29
k__Bacteria;p__Acidobacteria;c__Solibacteres;o__Solibacterales;f__MVS-65;g__;s__	1	1	1	1	1	1	1	1	1	1	1	1	1	1	1	1	1	1	1	1	1	1	1	1	1	1	1	1	1	25
k__Bacteria;p__Acidobacteria;c__Solibacteres;o__Solibacterales;f__Solibacteraceae;g__;s__	1	1	1	1	1	1	1	36	87	135	1	1	1	1	1	1	1	1	1	1	1	1	39.5	78	78	1	1	1	1	203
k__Bacteria;p__Acidobacteria;c__Solibacteres;o__Solibacterales;f__Solibacteraceae;g__Candidatus Solibacter;s__	1	1	1	1	1	1	1	1	19.25	74	1	1	1	1	27	1	1	1	1	1	1	1	23.5	47.5	52	1	1	1	1	65
k__Bacteria;p__Acidobacteria;c__Sva0725;o__Sva0725;f__;g__;s__	1	1	1	1	1	1	1	1	1	1	1	1	1	1	1	1	1	1	1	1	1	1	1	6.5	23	1	1	1	1	1
k__Bacteria;p__Acidobacteria;c__[Chloracidobacteria];o__PK29;f__;g__;s__	1	1	1	1	1	1	1	1	4.5	15	1	1	1	1	1	1	1	1	1	1	1	1	1	1	1	1	1	1	1	1
k__Bacteria;p__Acidobacteria;c__[Chloracidobacteria];o__RB41;f__;g__;s__	1	1	1	1	34	1	1	6.5	12.5	14	1	1	1	1	1	1	1	1	1	1	1	1	1	1	1	1	1	1	1	74
k__Bacteria;p__Acidobacteria;c__[Chloracidobacteria];o__RB41;f__Ellin6075;g__;s__	1	1	1	1	31	1	1	10	25.25	44	1	1	1	1	1	1	1	1	1	1	27	36	48	84.75	168	1	1	1	1	29
k__Bacteria;p__Acidobacteria;c__iii1-8;o__DS-18;f__;g__;s__	1	1	1	1	1	1	1	1	1	1	1	1	1	1	1	1	1	1	1	1	1	1	1	3.5	11	1	1	1	1	1
k__Bacteria;p__Actinomycetota;c__Acidimicrobiia;o__Acidimicrobiales;f__;g__;s__	1	1	1	1	1	1	27.25	39	49.25	71	1	1	1	1	1	1	1	1	1	1	1	1	1	1	1	1	1	1	1	37
k__Bacteria;p__Actinomycetota;c__Acidimicrobiia;o__Acidimicrobiales;f__C111;g__;s__	1	1	1	1	1	1	16	22.5	25	28	1	1	1	1	1	1	1	1	1	1	1	1	1	7.25	26	1	1	1	1	1
k__Bacteria;p__Actinomycetota;c__Acidimicrobiia;o__Acidimicrobiales;f__C111;g__Ilumatobacter;s__fluminis	1	1	1	1	1	1	1	14	36	63	1	1	1	1	1	1	1	1	1	1	1	1	1	1	1	1	1	1	1	56
k__Bacteria;p__Actinomycetota;c__Acidimicrobiia;o__Acidimicrobiales;f__EB1017;g__;s__	1	1	1	1	1	1	1	1	7	25	1	1	1	1	1	1	1	1	1	1	1	1	1	1	1	1	1	1	1	1
k__Bacteria;p__Actinomycetota;c__Actinobacteria;o__Actinomycetales;__;__;__	1	1	1	1	50	44	51.5	99.5	163.5	219	1	1	1	1	78	1	1	1	1	1	1	1	1	15.25	58	1	1	1	1	291
k__Bacteria;p__Actinomycetota;c__Actinobacteria;o__Actinomycetales;f__;g__;s__	1	1	1	1	1	1	1	1	34.5	135	1	1	1	1	1	1	1	1	1	1	1	1	1	16.25	62	1	1	1	1	1
k__Bacteria;p__Actinomycetota;c__Actinobacteria;o__Actinomycetales;f__Actinomycetaceae;g__Actinomyces;s__	1	1	1	1	14	1	1	1	1	1	1	1	1	1	1	1	1	1	1	1	1	1	1	1	1	1	1	1	1	1
k__Bacteria;p__Actinomycetota;c__Actinobacteria;o__Actinomycetales;f__Brevibacteriaceae;g__Brevibacterium;s__casei	1	1	1	1	55	1	1	1	1	1	1	1	1	1	47	1	1	1	1	27	1	1	1	1	1	1	1	1	1	1
k__Bacteria;p__Actinomycetota;c__Actinobacteria;o__Actinomycetales;f__Corynebacteriaceae;g__Corynebacterium;__	1	1	1	1	1	1	1	1	1	1	1	1	1	1	1	1	1	1	1	1	1	1	1	1	1	1	1	1	1	20
k__Bacteria;p__Actinomycetota;c__Actinobacteria;o__Actinomycetales;f__Corynebacteriaceae;g__Corynebacterium;s__	1	1	1	1	48	1	1	1	1	1	1	1	1	1	154	1	1	1	1	1	1	1	1	1	1	1	1	1	1	22
k__Bacteria;p__Actinomycetota;c__Actinobacteria;o__Actinomycetales;f__Corynebacteriaceae;g__Corynebacterium;s__bovis	1	1	1	1	1	1	1	1	1	1	1	1	1	1	126	1	1	1	1	1	1	1	1	1	1	1	1	1	1	85
k__Bacteria;p__Actinomycetota;c__Actinobacteria;o__Actinomycetales;f__Dermabacteraceae;g__Brachybacterium;s__conglomeratum	1	1	1	1	1	1	1	1	1	1	1	1	1	1	1	1	1	1	1	1	1	1	1	1	1	1	1	1	1	30
k__Bacteria;p__Actinomycetota;c__Actinobacteria;o__Actinomycetales;f__Dermacoccaceae;g__Dermacoccus;s__	1	1	1	1	1	1	1	1	1	1	1	1	1	1	1	1	1	1	1	1	1	1	1	1	1	1	1	1	1	46
k__Bacteria;p__Actinomycetota;c__Actinobacteria;o__Actinomycetales;f__Frankiaceae;__;__	1	1	1	1	8	1	1	1	1	1	1	1	1	1	1	1	1	1	1	1	1	1	1	1	1	1	1	1	1	39
k__Bacteria;p__Actinomycetota;c__Actinobacteria;o__Actinomycetales;f__Frankiaceae;g__Actinomycetales;s__Ellin122	1	1	1	1	1	1	1	3	9	21	1	1	1	1	1	1	1	1	1	1	1	1	41.5	90.25	115	1	1	1	1	178
k__Bacteria;p__Actinomycetota;c__Actinobacteria;o__Actinomycetales;f__Frankiaceae;g__Kaistibacter;s__ginsenosidimutans	1	1	1	1	1	1	1	1	12	45	1	1	1	1	1	1	1	1	1	1	1	1	1	23.75	92	1	1	1	1	53
k__Bacteria;p__Actinomycetota;c__Actinobacteria;o__Actinomycetales;f__Intrasporangiaceae;__;__	1	1	1	1	1	1	1	1.5	8.25	27	1	1	1	1	1	1	1	1	1	1	1	1	8.5	20.75	35	1	1	1	1	1
k__Bacteria;p__Actinomycetota;c__Actinobacteria;o__Actinomycetales;f__Intrasporangiaceae;g__Lapillicoccus;s__jejuensis	1	1	1	1	9	1	1	1	1	1	1	1	1	1	1	1	1	1	1	1	1	1	1	1	1	1	1	1	1	1
k__Bacteria;p__Actinomycetota;c__Actinobacteria;o__Actinomycetales;f__Kineosporiaceae;__;__	1	1	1	1	1	1	1	5.5	15.25	31	1	1	1	1	1	1	1	1	1	1	1	1	1	1	1	1	1	1	1	1
k__Bacteria;p__Actinomycetota;c__Actinobacteria;o__Actinomycetales;f__Kineosporiaceae;g__Kineococcus;s__xinjiangensis	1	1	1	1	1	1	1	1	1.25	2	1	1	1	1	1	1	1	1	1	1	1	1	1	1	1	1	1	1	1	1
k__Bacteria;p__Actinomycetota;c__Actinobacteria;o__Actinomycetales;f__Kineosporiaceae;g__Kineosporia;s__rhamnosa	1	1	1	1	1	1	1	22.5	53.75	83	1	1	1	1	1	1	1	1	1	1	1	1	1	17.5	67	1	1	1	1	40
k__Bacteria;p__Actinomycetota;c__Actinobacteria;o__Actinomycetales;f__Microbacteriaceae;__;__	1	1	1	1	18	1	1	1	1	1	1	1	1	1	66	1	1	1	1	1	1	1	1	15.5	59	1	1	1	1	51
k__Bacteria;p__Actinomycetota;c__Actinobacteria;o__Actinomycetales;f__Microbacteriaceae;g__Cryocola;s__	1	1	1	1	5	1	1	1	1	1	1	1	1	1	1	1	1	1	1	1	1	1	1	1	1	1	1	1	1	1
k__Bacteria;p__Actinomycetota;c__Actinobacteria;o__Actinomycetales;f__Microbacteriaceae;g__Frondihabitans;s__australicus	1	1	1	1	1	1	1	1	1	1	1	1	1	1	1	1	1	1	1	1	1	1	1	1	1	1	1	1	1	27
k__Bacteria;p__Actinomycetota;c__Actinobacteria;o__Actinomycetales;f__Microbacteriaceae;g__Leifsonia;__	1	1	1	1	42	1	1	1	5	17	1	1	1	1	1	1	1	1	1	1	1	1	1	1	1	1	1	1	1	1
k__Bacteria;p__Actinomycetota;c__Actinobacteria;o__Actinomycetales;f__Microbacteriaceae;g__Microbacterium;__	1	1	1	1	1	1	1	1	1	1	1	1	1	1	40	1	1	1	1	19	1	1	1	1	1	1	1	1	1	1
k__Bacteria;p__Actinomycetota;c__Actinobacteria;o__Actinomycetales;f__Micrococcaceae;g__Arthrobacter;__	1	1	1	1	37	1	1	1	1	1	1	1	1	1	1	1	1	1	1	1	1	1	1	1	1	1	1	1	1	1
k__Bacteria;p__Actinomycetota;c__Actinobacteria;o__Actinomycetales;f__Micrococcaceae;g__Kocuria;s__halotolerans	1	1	1	1	1	1	1	1	1	1	1	1	1	1	42	1	1	1	1	1	1	1	1	8.75	32	1	1	1	1	38
k__Bacteria;p__Actinomycetota;c__Actinobacteria;o__Actinomycetales;f__Micrococcaceae;g__Micrococcus;__	1	1	1	1	12	1	1	1	1	1	1	1	1	1	1	1	1	1	1	1	1	1	1	1	1	1	1	1	1	1
k__Bacteria;p__Actinomycetota;c__Actinobacteria;o__Actinomycetales;f__Micrococcaceae;g__Nesterenkonia;s__	1	1	1	1	22	1	1	1	1	1	1	1	1	1	1	1	1	1	1	5	1	1	1	1	1	1	1	1	1	1
k__Bacteria;p__Actinomycetota;c__Actinobacteria;o__Actinomycetales;f__Micrococcaceae;g__Rothia;__	1	1	1	1	1	1	1	1	1	1	1	1	1	1	15	1	1	1	1	1	1	1	1	1	1	1	1	1	1	1
k__Bacteria;p__Actinomycetota;c__Actinobacteria;o__Actinomycetales;f__Micrococcaceae;g__Rothia;s__amarae	1	1	1	1	1	1	1	1	1	1	1	1	1	1	49	1	1	1	1	1	1	1	1	1	1	1	1	1	1	1
k__Bacteria;p__Actinomycetota;c__Actinobacteria;o__Actinomycetales;f__Micromonosporaceae;__;__	1	1	1	1	1	1	1	1	1	1	1	1	1	1	47	1	1	1	1	1	1	1	1	15.75	60	1	1	1	1	18
k__Bacteria;p__Actinomycetota;c__Actinobacteria;o__Actinomycetales;f__Micromonosporaceae;g__Micromonospora;__	1	1	1	1	1	1	1	1	11	41	1	1	1	1	1	1	1	1	1	1	1	1	1	20.25	78	1	1	1	1	1
k__Bacteria;p__Actinomycetota;c__Actinobacteria;o__Actinomycetales;f__Mycobacteriaceae;g__Mycobacterium;__	1	1	1	1	41	1	1	1	1	1	1	1	1	1	1	1	1	1	1	35	1	1	1	1	1	1	1	1	1	31
k__Bacteria;p__Actinomycetota;c__Actinobacteria;o__Actinomycetales;f__Mycobacteriaceae;g__Mycobacterium;s__	1	1	1	1	29	1	1	1	1	1	1	1	1	1	1	1	1	1	1	1	1	1	1	12.25	46	1	1	1	1	1
k__Bacteria;p__Actinomycetota;c__Actinobacteria;o__Actinomycetales;f__Mycobacteriaceae;g__Mycobacterium;s__celatum	1	1	1	19	93	1	1	1	20.25	78	1	1	1	1	28	1	1	1	1	1	1	1	1	1	1	1	1	1	1	27
k__Bacteria;p__Actinomycetota;c__Actinobacteria;o__Actinomycetales;f__Mycobacteriaceae;g__Mycobacterium;s__gordonae	1	1	1	1	42	1	1	1	1	1	1	1	1	1	1	1	1	1	1	1	1	1	1	1	1	1	1	1	1	4
k__Bacteria;p__Actinomycetota;c__Actinobacteria;o__Actinomycetales;f__Mycobacteriaceae;g__Mycobacterium;s__llatzerense	1	1	1	1	1	1	1	1	1	1	1	1	1	1	76	1	1	1	1	1	1	1	1	1	1	1	1	1	1	44
k__Bacteria;p__Actinomycetota;c__Actinobacteria;o__Actinomycetales;f__Nocardiaceae;__;__	1	1	1	1	1	1	1	1	4.5	15	1	1	1	1	1	1	1	1	1	1	1	1	1	1	1	1	1	1	1	4
k__Bacteria;p__Actinomycetota;c__Actinobacteria;o__Actinomycetales;f__Nocardiaceae;g__Nocardia;s__	1	1	1	1	1	1	1	1	1	1	1	1	1	1	33	1	1	1	1	1	1	1	1	1	1	1	1	1	1	1
k__Bacteria;p__Actinomycetota;c__Actinobacteria;o__Actinomycetales;f__Nocardiaceae;g__Rhodococcus;s__globerulus	1	1	1	1	1	1	1	1	1	1	1	1	1	1	1	1	1	1	1	68	1	1	1	1	1	1	1	1	1	1
k__Bacteria;p__Actinomycetota;c__Actinobacteria;o__Actinomycetales;f__Nocardiaceae;g__Rhodococcus;s__kunmingensis	1	1	1	1	1	1	1	1	4.5	15	1	1	1	1	1	1	1	1	1	1	1	1	1	1	1	1	1	1	1	1
k__Bacteria;p__Actinomycetota;c__Actinobacteria;o__Actinomycetales;f__Nocardiaceae;g__Segniliparus;s__rotundus	1	1	1	1	1	1	1	1	1	1	1	1	1	1	35	1	1	1	1	1	1	1	1	1	1	1	1	1	1	1
k__Bacteria;p__Actinomycetota;c__Actinobacteria;o__Actinomycetales;f__Nocardioidaceae;__;__	1	1	1	1	1	1	1	1	26.5	103	1	1	1	1	1	1	1	1	1	1	1	1	1	2.25	6	1	1	1	1	1
k__Bacteria;p__Actinomycetota;c__Actinobacteria;o__Actinomycetales;f__Nocardioidaceae;g__Kribbella;s__	1	1	1	1	1	1	1	1	4	13	1	1	1	1	32	1	1	1	1	1	1	1	1	1	1	1	1	1	1	1
k__Bacteria;p__Actinomycetota;c__Actinobacteria;o__Actinomycetales;f__Nocardioidaceae;g__Marmoricola;__	1	1	1	1	1	1	1	1	12.5	47	1	1	1	1	1	1	1	1	1	1	1	1	1	1	1	1	1	1	1	46
k__Bacteria;p__Actinomycetota;c__Actinobacteria;o__Actinomycetales;f__Nocardioidaceae;g__Marmoricola;s__aequoreus	1	1	1	1	1	1	1	1	1	1	1	1	1	1	1	1	1	1	1	1	1	1	1	12	45	1	1	1	1	1
k__Bacteria;p__Actinomycetota;c__Actinobacteria;o__Actinomycetales;f__Nocardioidaceae;g__Marmoricola;s__aurantiacus	1	1	1	1	1	1	1	1	1	1	1	1	1	1	1	1	1	1	1	1	1	1	1	9.25	34	1	1	1	1	1
k__Bacteria;p__Actinomycetota;c__Actinobacteria;o__Actinomycetales;f__Nocardioidaceae;g__Marmoricola;s__bigeumensis	1	1	1	1	1	1	1	1	9.25	34	1	1	1	1	1	1	1	1	1	1	1	1	1	27	105	1	1	1	1	104
k__Bacteria;p__Actinomycetota;c__Actinobacteria;o__Actinomycetales;f__Nocardioidaceae;g__Nocardioides;__	1	1	1	1	1	1	1	20	50	83	1	1	1	1	1	1	1	1	1	1	1	1	1	17	65	1	1	1	1	1
k__Bacteria;p__Actinomycetota;c__Actinobacteria;o__Actinomycetales;f__Nocardioidaceae;g__Nocardioides;s__plantarum	1	1	1	1	1	1	1	1	1	1	1	1	1	1	21	1	1	1	1	1	1	1	1	1	1	1	1	1	1	1
k__Bacteria;p__Actinomycetota;c__Actinobacteria;o__Actinomycetales;f__Nocardioidaceae;g__Propionicimonas;s__	1	1	1	1	15	1	1	1	1	1	1	1	1	1	1	1	1	1	1	1	1	1	1	1	1	1	1	1	1	1
k__Bacteria;p__Actinomycetota;c__Actinobacteria;o__Actinomycetales;f__Propionibacteriaceae;g__Microlunatus;__	1	1	1	1	1	1	1	1	1	1	1	1	1	1	1	1	1	1	1	1	1	1	1	1	1	1	1	1	1	6
k__Bacteria;p__Actinomycetota;c__Actinobacteria;o__Actinomycetales;f__Propionibacteriaceae;g__Microlunatus;s__panaciterrae	1	1	1	1	1	1	1	1	18	69	1	1	1	1	1	1	1	1	1	1	1	1	1	11.75	44	1	1	1	1	1
k__Bacteria;p__Actinomycetota;c__Actinobacteria;o__Actinomycetales;f__Propionibacteriaceae;g__Propionibacterium;s__	1	1	1	1	62	1	1	1	1	1	1	1	1	1	1	1	1	1	1	1	1	1	1	1	1	1	1	1	1	1
k__Bacteria;p__Actinomycetota;c__Actinobacteria;o__Actinomycetales;f__Propionibacteriaceae;g__Propionibacterium;s__acnes	1	1	1	1	22	1	1	1	1	1	1	1	1	1	50	1	1	1	1	29	1	1	1	1	1	1	1	1	1	54
k__Bacteria;p__Actinomycetota;c__Actinobacteria;o__Actinomycetales;f__Pseudonocardiaceae;__;__	1	1	1	1	1	1	1	1	8.5	31	1	1	1	1	1	1	1	1	1	1	1	1	1	16.75	64	1	1	1	1	1
k__Bacteria;p__Actinomycetota;c__Actinobacteria;o__Actinomycetales;f__Pseudonocardiaceae;g__Actinomycetospora;s__chiangmaiensis	1	1	1	1	1	1	20.5	47.5	77.5	106	1	1	1	1	78	1	1	1	1	1	1	1	22.5	51	72	1	1	1	1	172
k__Bacteria;p__Actinomycetota;c__Actinobacteria;o__Actinomycetales;f__Pseudonocardiaceae;g__Pseudonocardia;__	1	1	1	1	1	1	1	17.5	40.75	61	1	1	1	1	35	1	1	1	1	1	1	1	1	7.75	28	1	1	1	1	56
k__Bacteria;p__Actinomycetota;c__Actinobacteria;o__Actinomycetales;f__Pseudonocardiaceae;g__Pseudonocardia;s__	1	1	1	1	1	7	22	49.5	79.25	101	1	1	1	1	1	1	1	1	1	1	1	1	27.5	65	98	1	1	1	1	112
k__Bacteria;p__Actinomycetota;c__Actinobacteria;o__Actinomycetales;f__Pseudonocardiaceae;g__Pseudonocardia;s__halophobica	1	1	1	1	1	1	14.5	24.5	35.5	52	1	1	1	1	1	1	1	1	1	1	1	1	1	3.75	12	1	1	1	1	39
k__Bacteria;p__Actinomycetota;c__Actinobacteria;o__Actinomycetales;f__Ruaniaceae;g__;s__	1	1	1	1	1	1	1	1	1	1	1	1	1	1	1	1	1	1	1	1	1	1	1	1	1	1	1	1	1	25
k__Bacteria;p__Actinomycetota;c__Actinobacteria;o__Actinomycetales;f__Streptomycetaceae;g__Streptomyces;__	1	1	1	1	1	1	1	1	1	1	1	1	1	1	151	1	1	1	1	1	1	1	1	15.25	58	1	1	1	1	19
k__Bacteria;p__Actinomycetota;c__Actinobacteria;o__Actinomycetales;f__Thermomonosporaceae;__;__	1	1	1	1	1	1	1	1	5.25	18	1	1	1	1	1	1	1	1	1	1	1	1	1	1	1	1	1	1	1	1
k__Bacteria;p__Actinomycetota;c__Actinobacteria;o__Actinomycetales;f__Thermomonosporaceae;g__Actinomadura;__	1	1	1	1	1	1	1	1	8	29	1	1	1	1	1	1	1	1	1	1	1	1	1	1	1	1	1	1	1	1
k__Bacteria;p__Actinomycetota;c__Actinobacteria;o__Actinomycetales;f__Tsukamurellaceae;g__;s__	1	1	1	1	1	1	1	1	7.5	27	1	1	1	1	1	1	1	1	1	1	1	1	1	1	1	1	1	1	1	1
k__Bacteria;p__Actinomycetota;c__Actinobacteria;o__Actinomycetales;f__Williamsiaceae;g__Williamsia;s__serinedens	1	1	1	1	24	1	1	1	1	1	1	1	1	1	1	1	1	1	1	1	1	1	1	1	1	1	1	1	1	1
k__Bacteria;p__Actinomycetota;c__Thermoleophilia;o__Solirubrobacterales;__;__;__	1	1	1	1	1	1	1	1	12.5	47	1	1	1	1	1	1	1	1	1	1	1	1	1	5.25	18	1	1	1	1	31
k__Bacteria;p__Actinomycetota;c__Thermoleophilia;o__Solirubrobacterales;f__;g__;s__	1	1	1	1	1	1	46	77.5	104.75	137	1	1	1	1	44	1	1	1	1	1	1	1	25	60.75	96	1	1	1	1	84
k__Bacteria;p__Actinomycetota;c__Thermoleophilia;o__Solirubrobacterales;f__Conexibacteraceae;__;__	1	1	1	1	1	1	1	1	10	37	1	1	1	1	1	1	1	1	1	1	1	1	1	24	93	1	1	1	1	58
k__Bacteria;p__Actinomycetota;c__Thermoleophilia;o__Solirubrobacterales;f__Conexibacteraceae;g__;s__	1	1	1	1	1	1	1	1	51.25	202	1	1	1	1	1	1	1	1	1	1	1	1	19.5	41	50	1	1	1	1	65
k__Bacteria;p__Actinomycetota;c__Thermoleophilia;o__Solirubrobacterales;f__Patulibacteraceae;g__;s__	1	1	1	1	1	1	1	1	4	13	1	1	1	1	1	1	1	1	1	1	1	1	2	10.25	32	1	1	1	1	69
k__Bacteria;p__Actinomycetota;c__Thermoleophilia;o__Solirubrobacterales;f__Solirubrobacteraceae;g__;s__	1	1	1	1	1	1	1	43	102	153	1	1	1	1	1	1	1	1	1	1	1	1	25.5	71.75	137	1	1	1	1	54
k__Bacteria;p__Actinomycetota;c__Thermoleophilia;o__Solirubrobacterales;f__Solirubrobacteraceae;g__Solirubrobacter;s__	1	1	1	1	1	1	1	1	1	1	1	1	1	1	1	1	1	1	1	1	1	1	1	4.5	15	1	1	1	1	1
k__Bacteria;p__Armatimonadota;c__Armatimonadia;o__Armatimonadales;f__Armatimonadaceae;g__;s__	1	1	1	1	1	1	1	1	1	1	1	1	1	1	29	1	1	1	1	1	1	1	1	8.5	31	1	1	1	1	49
k__Bacteria;p__Armatimonadota;c__Armatimonadia;o__FW68;f__;g__;s__	1	1	1	1	1	1	1	7	13.5	15	1	1	1	1	1	1	1	1	1	1	1	1	13.5	32.75	53	1	1	1	1	60
k__Bacteria;p__Armatimonadota;c__Chthonomonadetes;o__Chthonomonadales;f__Chthonomonadaceae;__;__	1	1	1	1	1	1	1	1	1	1	1	1	1	1	1	1	1	1	1	1	1	1	1	1	1	1	1	1	1	29
k__Bacteria;p__Armatimonadota;c__Chthonomonadetes;o__Chthonomonadales;f__Chthonomonadaceae;g__;s__	1	1	1	1	1	1	1	1	1	1	1	1	1	1	1	1	1	1	1	1	1	1	1	14.25	54	1	1	1	1	27
k__Bacteria;p__Armatimonadota;c__Chthonomonadetes;o__Chthonomonadales;f__Chthonomonadaceae;g__Chthonomonas;s__	1	1	1	1	1	1	5.5	9	11.5	13	1	1	1	1	1	1	1	1	1	1	1	1	6	27.5	77	1	1	1	1	20
k__Bacteria;p__Armatimonadota;c__OPB50;o__;f__;g__;s__	1	1	1	1	1	1	1	1	1	1	1	1	1	1	1	1	1	1	1	1	1	1	1	3.25	10	1	1	1	1	1
k__Bacteria;p__Armatimonadota;c__[Fimbriimonadia];o__[Fimbriimonadales];f__[Fimbriimonadaceae];g__Fimbriimonas;s__	1	1	1	1	1	1	1	1	1	1	1	1	1	1	1	1	1	1	1	1	1	1	11	23	29	1	1	1	1	26
k__Bacteria;p__BRC1;c__PRR-11;o__;f__;g__;s__	1	1	1	1	1	1	1	1	7.5	27	1	1	1	1	1	1	1	1	1	1	1	1	1	1	1	1	1	1	1	1
k__Bacteria;p__Bacteroidota;__;__;__;__;__	1	1	1	1	1	1	1	1	11	41	1	1	1	1	1	1	1	1	1	1	1	1	1	3.75	12	1	1	1	1	20
k__Bacteria;p__Bacteroidota;c__Bacteroidia;o__Bacteroidales;f__;g__;s__	1	1	1	1	1	1	1	1	2.5	7	1	1	1	1	1	1	1	1	1	1	1	1	1	4.25	14	1	1	1	1	13
k__Bacteria;p__Bacteroidota;c__Bacteroidia;o__Bacteroidales;f__Porphyromonadaceae;g__Porphyromonas;s__	1	1	1	1	1	1	1	1	1	1	1	1	1	1	1	1	1	1	1	1	1	1	1	1	1	1	1	1	1	57
k__Bacteria;p__Bacteroidota;c__Cytophagia;o__Cytophagales;__;__;__	1	1	1	1	1	1	1	1	1	1	1	1	1	1	1	1	1	1	1	1	1	1	1	1.25	2	1	1	1	1	1
k__Bacteria;p__Bacteroidota;c__Cytophagia;o__Cytophagales;f__;g__;s__	1	1	1	1	1	1	1	1	1	1	1	1	1	1	1	1	1	1	1	1	1	1	1	1	1	1	1	1	1	21
k__Bacteria;p__Bacteroidota;c__Cytophagia;o__Cytophagales;f__Cytophagaceae;g__Hymenobacter;s__	1	1	1	1	1	1	1	2	5.25	12	1	1	1	1	1	1	1	1	1	1	1	1	4	12.75	30	1	1	1	1	37
k__Bacteria;p__Bacteroidota;c__Cytophagia;o__Cytophagales;f__Cytophagaceae;g__Spirosoma;s__	1	1	1	1	1	1	20.5	31	53.75	110	1	1	1	1	1	1	1	1	1	1	1	27.25	40.5	95.25	246	1	1	1	1	164
k__Bacteria;p__Bacteroidota;c__Flavobacteriia;o__Flavobacteriales;f__Flavobacteriaceae;__;__	1	1	1	1	1	1	1	1	6.25	22	1	1	1	1	1	1	1	1	1	1	1	1	1	3.25	10	1	1	1	1	1
k__Bacteria;p__Bacteroidota;c__Flavobacteriia;o__Flavobacteriales;f__Flavobacteriaceae;g__Capnocytophaga;s__canimorsus	1	1	1	1	1	1	1	1	1	1	1	1	1	1	12	1	1	1	1	1	1	1	1	1	1	1	1	1	1	1
k__Bacteria;p__Bacteroidota;c__Flavobacteriia;o__Flavobacteriales;f__Flavobacteriaceae;g__Flavobacterium;s__	1	1	1	1	1	1	1	1	1	1	1	1	1	1	1	1	1	1	1	1	1	1	1	1	1	1	1	1	1	28
k__Bacteria;p__Bacteroidota;c__Flavobacteriia;o__Flavobacteriales;f__[Weeksellaceae];__;__	1	1	1	1	1	1	1	1	1	1	1	1	1	1	1	1	1	1	1	1	1	1	1	1	1	1	1	1	1	17
k__Bacteria;p__Bacteroidota;c__Sphingobacteriia;o__Sphingobacteriales;f__;g__;s__	1	1	1	1	1	1	1	1	3.25	10	1	1	1	1	1	1	1	1	1	1	1	1	1	8.25	30	1	1	1	1	11
k__Bacteria;p__Bacteroidota;c__Sphingobacteriia;o__Sphingobacteriales;f__Sphingobacteriaceae;__;__	1	1	1	1	1	1	1	1	1	1	1	1	1	1	1	1	1	1	1	1	1	1	1	7.75	28	1	1	1	1	3
k__Bacteria;p__Bacteroidota;c__Sphingobacteriia;o__Sphingobacteriales;f__Sphingobacteriaceae;g__Mucilaginibacter;__	1	1	1	1	1	1	1	1	1	1	1	1	1	1	1	1	1	1	1	1	1	1	1	8.5	31	1	1	1	1	72
k__Bacteria;p__Bacteroidota;c__Sphingobacteriia;o__Sphingobacteriales;f__Sphingobacteriaceae;g__Mucilaginibacter;s__composti	1	1	1	1	1	1	1	1	1	1	1	1	1	1	1	1	1	1	1	1	1	1	1	1	1	1	1	1	1	8
k__Bacteria;p__Bacteroidota;c__Sphingobacteriia;o__Sphingobacteriales;f__Sphingobacteriaceae;g__Mucilaginibacter;s__rigui	1	1	1	1	1	1	1	1	1	1	1	1	1	1	1	1	1	1	1	1	1	1	1	7.75	28	1	1	1	1	1
k__Bacteria;p__Bacteroidota;c__Sphingobacteriia;o__Sphingobacteriales;f__Sphingobacteriaceae;g__Pedobacter;s__	1	1	1	1	1	1	1	1	1	1	1	1	1	1	11	1	1	1	1	1	1	1	1	1	1	1	1	1	1	1
k__Bacteria;p__Bacteroidota;c__Sphingobacteriia;o__Sphingobacteriales;f__Sphingobacteriaceae;g__Sphingobacterium;s__multivorum	1	1	1	1	1	1	1	1	1	1	1	1	1	1	67	1	1	1	1	1	1	1	1	1	1	1	1	1	1	1
k__Bacteria;p__Bacteroidota;c__[Saprospirae];o__[Saprospirales];f__Chitinophagaceae;__;__	1	1	1	1	25	1	1	16.5	39.5	62	1	1	1	1	1	1	1	1	1	1	1	1	1	17	65	1	1	1	1	9
k__Bacteria;p__Bacteroidota;c__[Saprospirae];o__[Saprospirales];f__Chitinophagaceae;g__;s__	1	1	1	1	39	1	62.5	110	139	145	1	1	1	1	63	1	1	1	1	1	21	62.25	101.5	148.75	214	1	1	1	1	161
k__Bacteria;p__Bacteroidota;c__[Saprospirae];o__[Saprospirales];f__Chitinophagaceae;g__Chitinophaga;__	1	1	1	1	1	1	1	1	1	1	1	1	1	1	48	1	1	1	1	1	1	1	1	1	1	1	1	1	1	1
k__Bacteria;p__Bacteroidota;c__[Saprospirae];o__[Saprospirales];f__Chitinophagaceae;g__Ferruginibacter;s__alkalilentus	1	1	1	1	1	1	1	1	1	1	1	1	1	1	1	1	1	1	1	1	1	1	1	8	29	1	1	1	1	1
k__Bacteria;p__Bacteroidota;c__[Saprospirae];o__[Saprospirales];f__Chitinophagaceae;g__Flavisolibacter;s__	1	1	1	1	1	1	22.75	41.5	74.5	139	1	1	1	1	1	1	1	1	1	1	1	1	1	17.5	67	1	1	1	1	62
k__Bacteria;p__Bacteroidota;c__[Saprospirae];o__[Saprospirales];f__Chitinophagaceae;g__Sediminibacterium;s__	1	1	1	1	56	1	1	1	1	1	1	1	1	1	43	1	1	1	1	29	1	1	1	1	1	1	1	1	1	1
k__Bacteria;p__Chlamydiae;c__Chlamydiia;o__Chlamydiales;f__;g__;s__	1	1	1	1	1	1	1	1	1	1	1	1	1	1	11	1	1	1	1	1	1	1	1	1	1	1	1	1	1	1
k__Bacteria;p__Chlamydiae;c__Chlamydiia;o__Chlamydiales;f__Rhabdochlamydiaceae;g__Candidatus Rhabdochlamydia;s__	1	1	1	28	151	1	1	1	1	1	1	1	1	38.5	83	1	1	1	45	131	1	1	1	1	1	1	1	1	1	58
k__Bacteria;p__Chloroflexota;c__Anaerolineae;o__SBR1031;f__A4b;g__;s__	1	1	1	1	1	1	1	1	20.5	79	1	1	1	1	1	1	1	1	1	1	1	1	1	1	1	1	1	1	1	1
k__Bacteria;p__Chloroflexota;c__C0119;o__;f__;g__;s__	1	1	1	1	8	1	1	13	28.25	38	1	1	1	1	1	1	1	1	1	1	1	1	9	24.25	46	1	1	1	1	23
k__Bacteria;p__Chloroflexota;c__Chloroflexi;o__AKIW781;f__;g__;s__	1	1	1	1	1	1	1	5.5	14	26	1	1	1	1	1	1	1	1	1	1	1	1	1	2.25	6	1	1	1	1	18
k__Bacteria;p__Chloroflexota;c__Chloroflexi;o__Chloroflexales;f__FFCH7168;g__;s__	1	1	1	1	1	1	13	24.5	36.25	49	1	1	1	1	1	1	1	1	1	1	1	1	1	25.75	100	1	1	1	1	19
k__Bacteria;p__Chloroflexota;c__Chloroflexi;o__[Roseiflexales];f__;g__;s__	1	1	1	1	94	1	1	12	27.5	41	1	1	1	1	1	1	1	1	1	1	1	1	1	26.75	104	1	1	1	1	39
k__Bacteria;p__Chloroflexota;c__Chloroflexi;o__[Roseiflexales];f__[Kouleothrixaceae];g__;s__	1	1	1	1	1	1	1	1	3	9	1	1	1	1	1	1	1	1	1	1	1	1	1	16.5	63	1	1	1	1	1
k__Bacteria;p__Chloroflexota;c__Ktedonobacteria;o__JG30-KF-AS9;f__;g__;s__	1	1	1	1	1	1	1	1	1	1	1	1	1	1	10	1	1	1	1	1	1	1	1	1	1	1	1	1	1	1
k__Bacteria;p__Chloroflexota;c__Ktedonobacteria;o__Ktedonobacterales;f__Ktedonobacteraceae;g__;s__	1	1	1	1	1	1	1	1	1	1	1	1	1	1	1	1	1	1	1	1	1	1	1	5	17	1	1	1	1	1
k__Bacteria;p__Chloroflexota;c__Ktedonobacteria;o__Thermogemmatisporales;f__Thermogemmatisporaceae;g__;s__	1	1	1	1	1	1	1	1	4.5	15	1	1	1	1	11	1	1	1	1	1	1	1	1	8	29	1	1	1	1	68
k__Bacteria;p__Chloroflexota;c__TK10;o__AKYG885;f__Dolo_23;g__;s__	1	1	1	1	1	1	1	1	6.25	22	1	1	1	1	1	1	1	1	1	1	1	1	1	1	1	1	1	1	1	1
k__Bacteria;p__Chloroflexota;c__TK10;o__B07_WMSP1;f__;g__;s__	1	1	1	1	1	1	1	1	3.75	12	1	1	1	1	1	1	1	1	1	1	1	1	1	1	1	1	1	1	1	1
k__Bacteria;p__Chloroflexota;c__Thermomicrobia;o__;f__;g__;s__	1	1	1	1	1	1	1	1	3	9	1	1	1	1	1	1	1	1	1	1	1	1	1	1	1	1	1	1	1	1
k__Bacteria;p__Chloroflexota;c__Thermomicrobia;o__JG30-KF-CM45;f__;g__;s__	1	1	1	1	1	1	1	1	25.75	100	1	1	1	1	1	1	1	1	1	1	1	1	1	14	53	1	1	1	1	1
k__Bacteria;p__Cyanobacteria;c__4C0d-2;o__MLE1-12;f__;g__;s__	1	1	1	1	54	1	1	1	1	1	1	1	1	1	1	1	1	1	1	1	1	1	1	1	1	1	1	1	1	1
k__Bacteria;p__Cyanobacteria;c__4C0d-2;o__SM1D11;f__;g__;s__	1	1	1	1	1	1	1	1	1	1	1	1	1	1	1	1	1	1	1	1	1	1	1	4.25	14	1	1	1	1	1
k__Bacteria;p__Cyanobacteria;c__Chloroplast;o__CAB-I;f__;g__;s__	1	1	1	1	18	1	1	1	1	1	1	1	1	1	1	1	1	1	1	1	1	1	1	1	1	1	1	1	1	1
k__Bacteria;p__Cyanobacteria;c__Chloroplast;o__Chlorophyta;f__Trebouxiophyceae;g__Chloroidium;s__saccharophilum	1	1	1	1	1	1	1	1	1.5	3	1	1	1	1	1	1	1	1	1	1	1	1	1	1	1	1	1	1	1	1
k__Bacteria;p__Cyanobacteria;c__Chloroplast;o__Streptophyta;f__;g__;s__	1	1	1	1	1	1	1	1	1	1	1	1	1	1	7	1	1	1	1	1	1	1	1	1	1	1	1	1	1	42
k__Bacteria;p__Cyanobacteria;c__ML635J-21;o__;f__;g__;s__	1	1	1	1	1	1	1	1	1	1	1	1	1	1	1	1	1	1	1	1	1	1	3.5	7.5	12	1	1	1	1	1
k__Bacteria;p__Cyanobacteria;c__Synechococcophycideae;o__Synechococcales;f__Acaryochloridaceae;g__Acaryochloris;s__	1	1	1	1	1	1	1	1	16.75	64	1	1	1	1	1	1	1	1	1	1	1	1	1	2.5	7	1	1	1	1	39
k__Bacteria;p__FBP;c__;o__;f__;g__;s__	1	1	1	1	1	1	1	1	1	1	1	1	1	1	1	1	1	1	1	1	1	1	1	5.75	20	1	1	1	1	1
k__Bacteria;p__Bacillota;c__Bacilli;__;__;__;__	1	1	1	1	1	1	1	1	1	1	1	1	1	1	9	1	1	1	1	1	1	1	1	1	1	1	1	1	1	1
k__Bacteria;p__Bacillota;c__Bacilli;o__Bacillales;__;__;__	1	1	1	1	1	1	1	1	1	1	1	1	1	1	57	1	1	1	1	1	1	1	1	1	1	1	1	1	1	32
k__Bacteria;p__Bacillota;c__Bacilli;o__Bacillales;f__Bacillaceae;g__Anaerobacillus;s__	1	1	1	1	15	1	1	1	1	1	1	1	1	1	1	1	1	1	1	37	1	1	1	1	1	1	1	1	1	26
k__Bacteria;p__Bacillota;c__Bacilli;o__Bacillales;f__Bacillaceae;g__Bacillus;s__cellulosilyticus	1	1	1	1	30	1	1	1	1	1	1	1	1	1	54	1	1	1	1	1	1	1	1	1	1	1	1	1	1	1
k__Bacteria;p__Bacillota;c__Bacilli;o__Bacillales;f__Bacillaceae;g__Bacillus;s__horneckiae	1	1	1	1	37	1	1	1	1	1	1	1	1	1	1	1	1	1	1	1	1	1	1	1	1	1	1	1	1	1
k__Bacteria;p__Bacillota;c__Bacilli;o__Bacillales;f__Bacillaceae;g__Virgibacillus;s__	1	1	1	1	1	1	1	1	1.5	3	1	1	1	1	1	1	1	1	1	1	1	1	1	1	1	1	1	1	1	1
k__Bacteria;p__Bacillota;c__Bacilli;o__Bacillales;f__Paenibacillaceae;__;__	1	1	1	1	1	1	1	1	1	1	1	1	1	1	10	1	1	1	1	1	1	1	1	1	1	1	1	1	1	1
k__Bacteria;p__Bacillota;c__Bacilli;o__Bacillales;f__Paenibacillaceae;g__Cohnella;s__	1	1	1	1	1	1	1	1	1	1	1	1	1	1	26	1	1	1	1	1	1	1	1	1	1	1	1	1	1	31
k__Bacteria;p__Bacillota;c__Bacilli;o__Bacillales;f__Paenibacillaceae;g__Paenibacillus;s__	1	1	1	1	1	1	1	1	1	1	1	1	1	1	33	1	1	1	1	1	1	1	1	1	1	1	1	1	1	1
k__Bacteria;p__Bacillota;c__Bacilli;o__Bacillales;f__Staphylococcaceae;__;__	1	1	1	1	1	1	1	1	1	1	1	1	1	1	43	1	1	1	1	1	1	1	1	1	1	1	1	1	1	1
k__Bacteria;p__Bacillota;c__Bacilli;o__Bacillales;f__Staphylococcaceae;g__;s__	1	1	1	1	1	1	1	1	1	1	1	1	1	1	46	1	1	1	1	1	1	1	1	1	1	1	1	1	1	1
k__Bacteria;p__Bacillota;c__Bacilli;o__Bacillales;f__Staphylococcaceae;g__Staphylococcus;s__aureus	1	1	1	1	1	1	1	1	1	1	1	1	1	1	7	1	1	1	1	1	1	1	1	1	1	1	1	1	1	1
k__Bacteria;p__Bacillota;c__Bacilli;o__Gemellales;f__;g__;s__	1	1	1	1	1	1	1	1	1	1	1	1	1	1	3	1	1	1	1	1	1	1	1	1	1	1	1	1	1	1
k__Bacteria;p__Bacillota;c__Bacilli;o__Gemellales;f__Gemellaceae;g__Gemella;s__	1	1	1	1	35	1	1	1	1	1	1	1	1	1	1	1	1	1	1	1	1	1	1	1	1	1	1	1	1	1
k__Bacteria;p__Bacillota;c__Bacilli;o__Lactobacillales;f__Carnobacteriaceae;g__Carnobacterium;s__viridans	1	1	1	1	1	1	1	1	1	1	1	1	1	1	2	1	1	1	1	2	1	1	1	1	1	1	1	1	1	2
k__Bacteria;p__Bacillota;c__Bacilli;o__Lactobacillales;f__Carnobacteriaceae;g__Isobaculum;s__melis	1	1	1	1	21	1	1	1	1	1	1	1	1	1	1	1	1	1	1	1	1	1	1	1	1	1	1	1	1	1
k__Bacteria;p__Bacillota;c__Bacilli;o__Lactobacillales;f__Enterococcaceae;g__Enterococcus;s__casseliflavus	1	1	1	1	1	1	1	1	1	1	1	1	1	1	1	1	1	1	1	1	1	1	1	1	1	1	1	1	1	18
k__Bacteria;p__Bacillota;c__Clostridia;o__Clostridiales;f__Clostridiaceae;g__Clostridium;s__gasigenes	1	1	1	1	1	1	1	1	1	1	1	1	1	1	13	1	1	1	1	1	1	1	1	1	1	1	1	1	1	1
k__Bacteria;p__Bacillota;c__Clostridia;o__Clostridiales;f__Clostridiaceae;g__Clostridium;s__subterminale	1	1	1	1	32	1	1	1	1	1	1	1	1	1	1	1	1	1	1	1	1	1	1	1	1	1	1	1	1	1
k__Bacteria;p__Bacillota;c__Clostridia;o__Clostridiales;f__Lachnospiraceae;__;__	1	1	1	1	1	1	1	1	1	1	1	1	1	1	1	1	1	1	1	1	1	1	1	1	1	1	1	1	1	35
k__Bacteria;p__Bacillota;c__Clostridia;o__Clostridiales;f__Peptostreptococcaceae;g__Clostridium;s__ruminantium	1	1	1	1	16	1	1	1	1	1	1	1	1	1	1	1	1	1	1	1	1	1	1	1	1	1	1	1	1	1
k__Bacteria;p__Bacillota;c__Clostridia;o__Clostridiales;f__Peptostreptococcaceae;g__[Clostridium];__	1	1	1	1	1	1	1	1	1	1	1	1	1	1	6	1	1	1	1	1	1	1	1	1	1	1	1	1	1	1
k__Bacteria;p__Bacillota;c__Clostridia;o__Clostridiales;f__Ruminococcaceae;g__Ruminococcus;s__	1	1	1	1	1	1	1	1	1	1	1	1	1	1	1	1	1	1	1	1	1	1	1	1	1	1	1	1	1	18
k__Bacteria;p__Bacillota;c__Clostridia;o__Clostridiales;f__[Tissierellaceae];g__ph2;s__	1	1	1	1	1	1	1	1	1	1	1	1	1	1	30	1	1	1	1	1	1	1	1	1	1	1	1	1	1	1
k__Bacteria;p__Bacillota;c__Erysipelotrichi;o__Erysipelotrichales;f__Erysipelotrichaceae;g__Erysipelothrix;s__	1	1	1	1	1	1	1	1	1	1	1	1	1	1	30	1	1	1	1	1	1	1	1	1	1	1	1	1	1	1
k__Bacteria;p__Fusobacteria;c__Fusobacteriia;o__Fusobacteriales;f__Fusobacteriaceae;g__;s__	1	1	1	1	1	1	1	1	1	1	1	1	1	1	1	1	1	1	1	1	1	1	1	1	1	1	1	1	1	11
k__Bacteria;p__Fusobacteria;c__Fusobacteriia;o__Fusobacteriales;f__Leptotrichiaceae;g__Streptobacillus;s__moniliformis	1	1	1	1	1	1	1	1	1	1	1	1	1	1	35	1	1	1	1	1	1	1	1	1	1	1	1	1	1	1
k__Bacteria;p__Gemmatimonadota;c__Gemm-1;o__;f__;g__;s__	1	1	1	1	1	1	1	1	1	1	1	1	1	1	1	1	1	1	1	1	1	1	1	1	1	1	1	1	1	26
k__Bacteria;p__Gemmatimonadota;c__Gemmatimonadetes;__;__;__;__	1	1	1	1	1	1	1	3.5	6	6	1	1	1	1	1	1	1	1	1	1	1	1	1	1	1	1	1	1	1	1
k__Bacteria;p__Gemmatimonadota;c__Gemmatimonadetes;o__;f__;g__;s__	1	1	1	1	1	1	1	1	3.5	11	1	1	1	1	1	1	1	1	1	1	1	1	1	5.5	19	1	1	1	1	1
k__Bacteria;p__Gemmatimonadota;c__Gemmatimonadetes;o__Ellin5290;f__;g__;s__	1	1	1	1	1	1	1	1	2.5	7	1	1	1	1	1	1	1	1	1	1	1	1	1	3.5	11	1	1	1	1	1
k__Bacteria;p__Gemmatimonadota;c__Gemmatimonadetes;o__Gemmatimonadales;f__;g__;s__	1	1	1	1	1	1	7.75	25	41.25	45	1	1	1	1	1	1	1	1	1	1	1	1	7.5	28.75	73	1	1	1	1	2
k__Bacteria;p__Planctomycetota;c__Phycisphaerae;o__Phycisphaerales;f__;g__;s__	1	1	1	1	1	1	1	1	3.5	11	1	1	1	1	1	1	1	1	1	1	1	1	1	1	1	1	1	1	1	1
k__Bacteria;p__Planctomycetota;c__Phycisphaerae;o__WD2101;f__;g__;s__	1	1	1	1	1	63	146.25	193	238.5	318	1	1	1	1	6	1	1	1	1	1	1	7.75	161.5	391.75	628	1	1	1	1	475
k__Bacteria;p__Planctomycetota;c__Planctomycetia;o__Gemmatales;f__Gemmataceae;g__;s__	1	1	1	1	10	1	1	1	4.25	14	1	1	1	1	21	1	1	1	1	1	1	1	40.5	88.75	115	1	1	1	1	16
k__Bacteria;p__Planctomycetota;c__Planctomycetia;o__Gemmatales;f__Gemmataceae;g__Gemmata;s__	1	1	1	1	8	13	14.5	65.5	130.5	174	1	1	1	1	1	1	1	1	1	1	1	1	62.5	137	176	1	1	1	1	207
k__Bacteria;p__Planctomycetota;c__Planctomycetia;o__Gemmatales;f__Gemmataceae;g__Gemmata;s__obscuriglobus	1	1	1	1	1	1	1	1	1	1	1	1	1	1	1	1	1	1	1	1	1	1	10	26	47	1	1	1	1	99
k__Bacteria;p__Planctomycetota;c__Planctomycetia;o__Gemmatales;f__Isosphaeraceae;__;__	1	1	1	1	38	1	1	13	35	65	1	1	1	1	54	1	1	1	1	1	1	4.75	67	135	156	1	1	1	1	131
k__Bacteria;p__Planctomycetota;c__Planctomycetia;o__Gemmatales;f__Isosphaeraceae;g__;s__	1	1	1	1	1	1	23.5	43	66.25	100	1	1	1	1	43	1	1	1	1	1	1	1	10	30.5	65	1	1	1	1	74
k__Bacteria;p__Planctomycetota;c__Planctomycetia;o__Gemmatales;f__Isosphaeraceae;g__Nostocoida;__	1	1	1	1	1	1	1	1	4.75	16	1	1	1	1	8	1	1	1	1	1	1	1	1.5	11.5	40	1	1	1	1	67
k__Bacteria;p__Planctomycetota;c__Planctomycetia;o__Gemmatales;f__Isosphaeraceae;g__Nostocoida;s__limicola	1	1	1	1	1	1	1	1	6.75	24	1	1	1	1	1	1	1	1	1	1	1	1	1	1	1	1	1	1	1	1
k__Bacteria;p__Planctomycetota;c__Planctomycetia;o__Gemmatales;f__Isosphaeraceae;g__Nostocoida;s__limicola III	1	1	1	1	1	1	1	1	4.75	16	1	1	1	1	1	1	1	1	1	1	1	1	1	18.75	72	1	1	1	1	1
k__Bacteria;p__Planctomycetota;c__Planctomycetia;o__Pirellulales;f__Pirellulaceae;g__;s__	1	1	1	1	1	1	1	1	3	9	1	1	1	1	9	1	1	1	1	1	1	1	1	7.5	27	1	1	1	1	17
k__Bacteria;p__Planctomycetota;c__Planctomycetia;o__Pirellulales;f__Pirellulaceae;g__Pirellula;s__	1	1	1	1	1	1	1	1	1	1	1	1	1	1	1	1	1	1	1	1	1	1	1	4.25	14	1	1	1	1	1
k__Bacteria;p__Planctomycetota;c__Planctomycetia;o__Planctomycetales;f__Planctomycetaceae;g__Planctomyces;s__	1	1	1	1	1	1	1	4	7.5	9	1	1	1	1	20	1	1	1	1	1	1	1	6.5	14	20	1	1	1	1	49
k__Bacteria;p__Pseudomonadota;__;__;__;__;__	1	1	1	1	138	1	1	1	1	1	1	1	1	1	58	1	1	1	1	1	1	1	1	2.75	8	1	1	1	1	2
k__Bacteria;p__Pseudomonadota;c__Alphaproteobacteria;__;__;__;__	1	1	1	1	1	1	1	1	8	29	1	1	1	1	3	1	1	1	1	1	1	1	1	1	1	1	1	1	1	1
k__Bacteria;p__Pseudomonadota;c__Alphaproteobacteria;o__;f__;g__;s__	1	1	1	1	1	1	1	8	16.5	21	1	1	1	1	1	1	1	1	1	1	1	1	1	1	1	1	1	1	1	1
k__Bacteria;p__Pseudomonadota;c__Alphaproteobacteria;o__BD7-3;f__;g__;s__	1	1	1	1	1	1	1	1	1	1	1	1	1	1	48	1	1	1	1	1	1	1	1	1	1	1	1	1	1	1
k__Bacteria;p__Pseudomonadota;c__Alphaproteobacteria;o__Caulobacterales;__;__;__	1	1	1	1	1	1	1	1	1	1	1	1	1	1	1	1	1	1	1	1	1	1	1	12.25	46	1	1	1	1	1
k__Bacteria;p__Pseudomonadota;c__Alphaproteobacteria;o__Caulobacterales;f__Caulobacteraceae;__;__	1	1	1	1	1	1	1	23	49.75	64	1	1	1	1	1	1	1	1	1	1	1	1	18.5	42.25	61	1	1	1	1	76
k__Bacteria;p__Pseudomonadota;c__Alphaproteobacteria;o__Caulobacterales;f__Caulobacteraceae;g__;s__	1	1	1	1	1	1	1	1	1	1	1	1	1	1	1	1	1	1	1	47	1	1	1	7	25	1	1	1	1	47
k__Bacteria;p__Pseudomonadota;c__Alphaproteobacteria;o__Caulobacterales;f__Caulobacteraceae;g__Brevundimonas;__	1	1	1	1	23	1	1	1	1	1	1	1	1	1	1	1	1	1	1	1	1	1	1	1	1	1	1	1	1	1
k__Bacteria;p__Pseudomonadota;c__Alphaproteobacteria;o__Caulobacterales;f__Caulobacteraceae;g__Brevundimonas;s__poindexterae	1	1	1	1	1	1	1	1	1	1	1	1	1	1	1	1	1	1	1	1	1	1	1	1	1	1	1	1	1	20
k__Bacteria;p__Pseudomonadota;c__Alphaproteobacteria;o__Caulobacterales;f__Caulobacteraceae;g__Brevundimonas;s__vesicularis	1	1	1	1	28	1	1	1	1	1	1	1	1	1	1	1	1	1	1	33	1	1	1	1	1	1	1	1	1	1
k__Bacteria;p__Pseudomonadota;c__Alphaproteobacteria;o__Caulobacterales;f__Caulobacteraceae;g__Nitrobacteria;s__hamadaniensis	1	1	1	1	34	1	1	1	1	1	1	1	1	1	1	1	1	1	1	1	1	1	1	1	1	1	1	1	1	1
k__Bacteria;p__Pseudomonadota;c__Alphaproteobacteria;o__Ellin329;f__;g__;s__	1	1	1	1	1	1	1	1	4.5	15	1	1	1	1	1	1	1	1	1	1	1	1	1	5.75	20	1	1	1	1	44
k__Bacteria;p__Pseudomonadota;c__Alphaproteobacteria;o__Rhizobiales;__;__;__	1	1	1	1	95	1	1	25	74.25	150	1	1	1	1	45	1	1	1	1	50	1	1	23	59.75	104	1	1	1	1	190
k__Bacteria;p__Pseudomonadota;c__Alphaproteobacteria;o__Rhizobiales;f__Aurantimonadaceae;g__Aurantimonas;s__ureilytica	1	1	1	1	11	1	1	1	1	1	1	1	1	1	1	1	1	1	1	1	1	1	1	13.5	51	1	1	1	1	1
k__Bacteria;p__Pseudomonadota;c__Alphaproteobacteria;o__Rhizobiales;f__Bartonellaceae;__;__	1	1	1	1	1	1	1	1	1	1	1	1	1	1	38	1	1	1	1	1	1	1	1	1	1	1	1	1	1	1
k__Bacteria;p__Pseudomonadota;c__Alphaproteobacteria;o__Rhizobiales;f__Bartonellaceae;g__Bartonella;__	1	1	1	1	1	1	1	1	1	1	1	1	1	1	34	1	1	1	1	1	1	1	1	1	1	1	1	1	1	33
k__Bacteria;p__Pseudomonadota;c__Alphaproteobacteria;o__Rhizobiales;f__Beijerinckiaceae;__;__	1	1	1	1	90	39	54	64.5	82.5	120	1	1	1	1	10	1	1	1	1	1	1	1	18	70.75	178	1	1	1	1	155
k__Bacteria;p__Pseudomonadota;c__Alphaproteobacteria;o__Rhizobiales;f__Beijerinckiaceae;g__Beijerinckia;s__	1	1	1	1	1	42	76.5	99	117.25	139	1	1	1	1	1	1	1	1	1	1	1	52	76.5	102.75	159	1	1	1	1	123
k__Bacteria;p__Pseudomonadota;c__Alphaproteobacteria;o__Rhizobiales;f__Beijerinckiaceae;g__Chelatococcus;s__asaccharovorans	1	1	1	1	20	1	1	1	1	1	1	1	1	1	1	1	1	1	1	1	1	1	1	10.5	39	1	1	1	1	1
k__Bacteria;p__Pseudomonadota;c__Alphaproteobacteria;o__Rhizobiales;f__Beijerinckiaceae;g__Methylocapsa;__	1	1	1	1	69	1	1	1	20.25	78	1	1	1	1	1	1	1	1	1	1	1	1	1	28.25	110	1	1	1	1	118
k__Bacteria;p__Pseudomonadota;c__Alphaproteobacteria;o__Rhizobiales;f__Beijerinckiaceae;g__Methylocapsa;s__aurea	1	1	1	1	1	1	1	1	2	5	1	1	1	1	1	1	1	1	1	1	1	1	1	1	1	1	1	1	1	20
k__Bacteria;p__Pseudomonadota;c__Alphaproteobacteria;o__Rhizobiales;f__Beijerinckiaceae;g__Salinarimonas;s__rosea	1	1	1	1	46	1	1	1	1	1	1	1	1	1	1	1	1	1	1	1	1	1	1	1	1	1	1	1	1	1
k__Bacteria;p__Pseudomonadota;c__Alphaproteobacteria;o__Rhizobiales;f__Bradyrhizobiaceae;__;__	1	1	1	1	18	1	1	25	58	85	1	1	1	1	1	1	1	1	1	1	1	1	1	11	41	1	1	1	1	78
k__Bacteria;p__Pseudomonadota;c__Alphaproteobacteria;o__Rhizobiales;f__Bradyrhizobiaceae;g__Afipia;__	1	1	1	1	58	1	1	1	8.75	32	1	1	1	1	31	1	1	1	1	1	1	1	1	1	1	1	1	1	1	68
k__Bacteria;p__Pseudomonadota;c__Alphaproteobacteria;o__Rhizobiales;f__Bradyrhizobiaceae;g__Afipia;s__broomeae	1	1	1	1	38	1	1	29	57.25	58	1	1	1	1	1	1	1	1	1	1	1	1	1	15.75	60	1	1	1	1	87
k__Bacteria;p__Pseudomonadota;c__Alphaproteobacteria;o__Rhizobiales;f__Bradyrhizobiaceae;g__Blastobacter;s__denitrificans	1	1	1	1	6	1	1	1	1	1	1	1	1	1	1	1	1	1	1	25	1	1	1	1	1	1	1	1	1	1
k__Bacteria;p__Pseudomonadota;c__Alphaproteobacteria;o__Rhizobiales;f__Hyphomicrobiaceae;__;__	1	1	1	1	1	1	1	1	4	13	1	1	1	1	1	1	1	1	1	1	1	1	1	1	1	1	1	1	1	1
k__Bacteria;p__Pseudomonadota;c__Alphaproteobacteria;o__Rhizobiales;f__Hyphomicrobiaceae;g__Devosia;s__	1	1	1	1	42	1	1	1	1	1	1	1	1	1	1	1	1	1	1	1	1	1	1	1	1	1	1	1	1	1
k__Bacteria;p__Pseudomonadota;c__Alphaproteobacteria;o__Rhizobiales;f__Hyphomicrobiaceae;g__Rhodoplanes;s__	1	1	1	1	1	1	1	1	1	1	1	1	1	1	19	1	1	1	1	1	1	1	1	1	1	1	1	1	1	1
k__Bacteria;p__Pseudomonadota;c__Alphaproteobacteria;o__Rhizobiales;f__Methylobacteriaceae;g__Methylobacterium;s__mesophilicum	1	1	1	1	62	1	1	1	1	1	1	1	1	1	24	1	1	1	1	37	1	1	1	1	1	1	1	1	1	1
k__Bacteria;p__Pseudomonadota;c__Alphaproteobacteria;o__Rhizobiales;f__Methylobacteriaceae;g__Methylobacterium;s__organophilum	1	1	1	1	1	1	32.5	50.5	74	122	1	1	1	1	1	1	1	1	1	1	1	20.5	67.5	109.5	114	1	1	1	1	75
k__Bacteria;p__Pseudomonadota;c__Alphaproteobacteria;o__Rhizobiales;f__Methylocystaceae;__;__	1	1	1	1	1	1	1	1	8.5	31	1	1	1	1	1	1	1	1	1	1	1	1	1	8.75	32	1	1	1	1	49
k__Bacteria;p__Pseudomonadota;c__Alphaproteobacteria;o__Rhizobiales;f__Phyllobacteriaceae;__;__	1	1	1	1	1	1	1	1	3.25	10	1	1	1	1	1	1	1	1	1	1	1	1	1	1	1	1	1	1	1	34
k__Bacteria;p__Pseudomonadota;c__Alphaproteobacteria;o__Rhizobiales;f__Phyllobacteriaceae;g__Aliihoeflea;s__aestuarii	1	1	1	1	1	1	1	1	1	1	1	1	1	1	41	1	1	1	1	1	1	1	1	1	1	1	1	1	1	1
k__Bacteria;p__Pseudomonadota;c__Alphaproteobacteria;o__Rhizobiales;f__Phyllobacteriaceae;g__Nitratireductor;s__indicus	1	1	1	1	1	1	1	1	1	1	1	1	1	1	31	1	1	1	1	1	1	1	1	1	1	1	1	1	1	1
k__Bacteria;p__Pseudomonadota;c__Alphaproteobacteria;o__Rhizobiales;f__Rhizobiaceae;__;__	1	1	1	1	37	1	1	40.5	81.75	87	1	1	1	1	1	1	1	1	1	1	1	1	1	34.25	134	1	1	1	1	60
k__Bacteria;p__Pseudomonadota;c__Alphaproteobacteria;o__Rhizobiales;f__Rhizobiaceae;g__Agrobacterium;s__	1	1	1	1	1	1	1	1	1	1	1	1	1	1	1	1	1	1	1	5	1	1	1	1	1	1	1	1	1	1
k__Bacteria;p__Pseudomonadota;c__Alphaproteobacteria;o__Rhizobiales;f__Rhizobiaceae;g__Rhizobium;s__multihospitium	1	1	1	1	1	1	1	1	1	1	1	1	1	1	40	1	1	1	1	1	1	1	1	1	1	1	1	1	1	1
k__Bacteria;p__Pseudomonadota;c__Alphaproteobacteria;o__Rhizobiales;f__Xanthobacteraceae;g__Labrys;s__	1	1	1	1	1	1	1	1	1	1	1	1	1	1	33	1	1	1	1	1	1	1	1	1	1	1	1	1	1	1
k__Bacteria;p__Pseudomonadota;c__Alphaproteobacteria;o__Rhodobacterales;f__Rhodobacteraceae;__;__	1	1	1	1	27	1	1	1	1	1	1	1	1	1	1	1	1	1	1	1	1	1	1	1	1	1	1	1	1	1
k__Bacteria;p__Pseudomonadota;c__Alphaproteobacteria;o__Rhodobacterales;f__Rhodobacteraceae;g__Amaricoccus;s__	1	1	1	1	1	1	1	1	1	1	1	1	1	1	1	1	1	1	1	1	1	1	1	1	1	1	1	1	1	14
k__Bacteria;p__Pseudomonadota;c__Alphaproteobacteria;o__Rhodospirillales;f__;g__;s__	1	1	1	1	1	1	1	1	1	1	1	1	1	1	1	1	1	1	1	1	1	1	1	1	1	1	1	1	1	26
k__Bacteria;p__Pseudomonadota;c__Alphaproteobacteria;o__Rhodospirillales;f__Acetobacteraceae;__;__	1	1	1	1	35	1	19.75	37	96.25	241	1	1	1	1	12	1	1	1	1	1	1	1	1	29	113	1	1	1	1	172
k__Bacteria;p__Pseudomonadota;c__Alphaproteobacteria;o__Rhodospirillales;f__Acetobacteraceae;g__;s__	1	1	1	1	1	1	1	1	5.25	18	1	1	1	1	1	1	1	1	1	1	1	1	1	1	1	1	1	1	1	16
k__Bacteria;p__Pseudomonadota;c__Alphaproteobacteria;o__Rhodospirillales;f__Acetobacteraceae;g__Gluconacetobacter;__	1	1	1	1	1	1	1	1	18.5	71	1	1	1	1	1	1	1	1	1	1	1	1	1	1	1	1	1	1	1	40
k__Bacteria;p__Pseudomonadota;c__Alphaproteobacteria;o__Rhodospirillales;f__Rhodospirillaceae;__;__	1	1	1	1	1	1	1	1	11	41	1	1	1	1	1	1	1	1	1	1	1	1	1	1	1	1	1	1	1	1
k__Bacteria;p__Pseudomonadota;c__Alphaproteobacteria;o__Rhodospirillales;f__Rhodospirillaceae;g__;s__	1	1	1	1	1	1	1	13	26	29	1	1	1	1	1	1	1	1	1	1	1	1	1	6.25	22	1	1	1	1	39
k__Bacteria;p__Pseudomonadota;c__Alphaproteobacteria;o__Rhodospirillales;f__Rhodospirillaceae;g__Reyranella;s__massiliensis	1	1	1	1	1	1	1	1	4.25	14	1	1	1	1	1	1	1	1	1	1	1	1	1	1	1	1	1	1	1	25
k__Bacteria;p__Pseudomonadota;c__Alphaproteobacteria;o__Rickettsiales;__;__;__	1	1	1	1	1	1	1	1	1	1	1	1	1	1	46	1	1	1	1	1	1	1	1	1	1	1	1	1	1	1
k__Bacteria;p__Pseudomonadota;c__Alphaproteobacteria;o__Rickettsiales;f__;g__;s__	1	1	1	65	148	1	1	1	1	1	1	1	34.5	97.5	3029	1	1	48	71.75	174	1	1	1	1	1	1	1	1	79	155
k__Bacteria;p__Pseudomonadota;c__Alphaproteobacteria;o__Rickettsiales;f__Anaplasmataceae;g__Anaplasma;s__	1	1	1	1	1	1	1	1	1	1	1	1	1	1	54	1	1	1	1	1	1	1	1	5.25	18	1	1	1	1	1
k__Bacteria;p__Pseudomonadota;c__Alphaproteobacteria;o__Rickettsiales;f__Anaplasmataceae;g__Ehrlichia;s__	1	1	1	1	35	1	1	1	1	1	1	1	1	1	1	1	1	1	1	1	1	1	1	1	1	1	1	1	1	1
k__Bacteria;p__Pseudomonadota;c__Alphaproteobacteria;o__Rickettsiales;f__Rickettsiaceae;g__Rickettsia;s__	1	1	1	1	3661	1	1	26.5	54	60	1	1	1	1	1	1	1	1	1	1	1	1	1	1	1	1	1	1	1	1
k__Bacteria;p__Pseudomonadota;c__Alphaproteobacteria;o__Sphingomonadales;f__Erythrobacteraceae;g__Porphyrobacter;s__dokdonensis	1	1	1	1	1	1	1	1	1	1	1	1	1	1	40	1	1	1	1	1	1	1	1	1	1	1	1	1	1	1
k__Bacteria;p__Pseudomonadota;c__Alphaproteobacteria;o__Sphingomonadales;f__Sphingomonadaceae;__;__	1	1	1	1	1	1	1	1	13.75	52	1	1	1	1	1	1	1	1	1	1	1	1	26	53.5	61	1	1	1	1	1
k__Bacteria;p__Pseudomonadota;c__Alphaproteobacteria;o__Sphingomonadales;f__Sphingomonadaceae;g__Sphingobium;s__estrogenivorans	1	1	1	1	1	1	1	1	1	1	1	1	1	1	1	1	1	1	1	53	1	1	1	1	1	1	1	1	1	1
k__Bacteria;p__Pseudomonadota;c__Alphaproteobacteria;o__Sphingomonadales;f__Sphingomonadaceae;g__Sphingomonas;s__changbaiensis	1	1	1	1	1	1	1	1	1	1	1	1	1	1	1	1	1	1	1	1	1	1	1	1	1	1	1	1	1	57
k__Bacteria;p__Pseudomonadota;c__Alphaproteobacteria;o__Sphingomonadales;f__Sphingomonadaceae;g__Sphingomonas;s__echinoides	1	1	1	1	1	1	1	1	8.5	31	1	1	1	1	1	1	1	1	1	1	1	1	1	1	1	1	1	1	1	1
k__Bacteria;p__Pseudomonadota;c__Alphaproteobacteria;o__Sphingomonadales;f__Sphingomonadaceae;g__Sphingomonas;s__wittichii	1	1	1	1	18	1	1	1	1	1	1	1	1	1	31	1	1	1	1	1	1	1	1	1	1	1	1	1	1	1
k__Bacteria;p__Pseudomonadota;c__Alphaproteobacteria;o__Sphingomonadales;f__Sphingomonadaceae;g__Sphingomonas;s__yabuuchiae	1	1	1	1	1	1	1	1	1	1	1	1	1	1	51	1	1	1	1	1	1	1	1	1	1	1	1	1	1	1
k__Bacteria;p__Pseudomonadota;c__Alphaproteobacteria;o__Sphingomonadales;f__Sphingomonadaceae;g__Zymomonas;s__	1	1	1	1	24	1	1	1	1	1	1	1	1	1	1	1	1	1	1	1	1	1	1	1	1	1	1	1	1	1
k__Bacteria;p__Pseudomonadota;c__Betaproteobacteria;__;__;__;__	1	1	1	1	1	1	1	1	1	1	1	1	1	1	1	1	1	1	1	1	1	1	25.5	50.25	51	1	1	1	1	1
k__Bacteria;p__Pseudomonadota;c__Betaproteobacteria;o__;f__;g__;s__	1	1	1	1	1	1	1	1	1	1	1	1	1	1	1	1	1	1	1	1	1	1	1	1.5	3	1	1	1	1	1
k__Bacteria;p__Pseudomonadota;c__Betaproteobacteria;o__A21b;f__EB1003;g__;s__	1	1	1	1	1	1	1	1	1	1	1	1	1	1	1	1	1	1	1	1	1	1	1	1	1	1	1	1	1	12
k__Bacteria;p__Pseudomonadota;c__Betaproteobacteria;o__Burkholderiales;__;__;__	1	1	1	1	6	1	1	2.5	9	24	1	1	1	1	1	1	1	1	1	1	1	1	1	1	1	1	1	1	1	9
k__Bacteria;p__Pseudomonadota;c__Betaproteobacteria;o__Burkholderiales;f__;g__;s__	1	1	1	1	1	1	1	1	13.75	52	1	1	1	1	1	1	1	1	1	1	1	1	1	6.75	24	1	1	1	1	18
k__Bacteria;p__Pseudomonadota;c__Betaproteobacteria;o__Burkholderiales;f__Alcaligenaceae;__;__	1	1	1	1	68	1	1	1	1	1	1	1	1	1	9	1	1	1	1	41	1	1	1	1	1	1	1	1	1	24
k__Bacteria;p__Pseudomonadota;c__Betaproteobacteria;o__Burkholderiales;f__Alcaligenaceae;g__Bordetella;__	1	1	1	1	33	1	1	1	1	1	1	1	1	1	1	1	1	1	1	1	1	1	1	1	1	1	1	1	1	1
k__Bacteria;p__Pseudomonadota;c__Betaproteobacteria;o__Burkholderiales;f__Alcaligenaceae;g__Bordetella;s__ansorpii	1	1	1	1	22	1	1	1	1	1	1	1	1	1	1	1	1	1	1	1	1	1	1	1	1	1	1	1	1	28
k__Bacteria;p__Pseudomonadota;c__Betaproteobacteria;o__Burkholderiales;f__Alcaligenaceae;g__Castellaniella;__	1	1	1	1	11	1	1	1	1	1	1	1	1	1	1	1	1	1	1	1	1	1	1	1	1	1	1	1	1	1
k__Bacteria;p__Pseudomonadota;c__Betaproteobacteria;o__Burkholderiales;f__Burkholderiaceae;g__Burkholderia;__	1	1	1	1	1	1	1	1	12.75	48	1	1	1	1	39	1	1	1	1	1	1	1	1	1	1	1	1	1	1	1
k__Bacteria;p__Pseudomonadota;c__Betaproteobacteria;o__Burkholderiales;f__Burkholderiaceae;g__Burkholderia;s__	1	1	1	1	45	1	1	1	28.25	110	1	1	1	1	23	1	1	1	1	17	1	1	1	14.5	55	1	1	1	1	56
k__Bacteria;p__Pseudomonadota;c__Betaproteobacteria;o__Burkholderiales;f__Burkholderiaceae;g__Burkholderia;s__gladioli	1	1	1	1	1	1	1	1	1	1	1	1	1	1	1	1	1	1	1	1	1	1	1	1	1	1	1	1	1	14
k__Bacteria;p__Pseudomonadota;c__Betaproteobacteria;o__Burkholderiales;f__Burkholderiaceae;g__Burkholderia;s__graminis	1	1	1	1	1	1	1	1	2	5	1	1	1	1	1	1	1	1	1	1	1	1	1	1	1	1	1	1	1	1
k__Bacteria;p__Pseudomonadota;c__Betaproteobacteria;o__Burkholderiales;f__Burkholderiaceae;g__Burkholderia;s__tuberum	1	1	1	1	13	1	1	1	1	1	1	1	1	1	1	1	1	1	1	1	1	1	1	1	1	1	1	1	1	1
k__Bacteria;p__Pseudomonadota;c__Betaproteobacteria;o__Burkholderiales;f__Burkholderiaceae;g__Salinispora;s__tropica	1	1	1	1	1	1	1	1	1	1	1	1	1	1	44	1	1	1	1	1	1	1	1	1	1	1	1	1	1	1
k__Bacteria;p__Pseudomonadota;c__Betaproteobacteria;o__Burkholderiales;f__Comamonadaceae;__;__	1	1	1	1	33	1	1	1	1	1	1	1	1	1	1	1	1	1	1	1	1	1	1	1	1	1	1	1	1	1
k__Bacteria;p__Pseudomonadota;c__Betaproteobacteria;o__Burkholderiales;f__Comamonadaceae;g__Acidovorax;__	1	1	1	1	5	1	1	1	1	1	1	1	1	1	1	1	1	1	1	1	1	1	1	1	1	1	1	1	1	1
k__Bacteria;p__Pseudomonadota;c__Betaproteobacteria;o__Burkholderiales;f__Comamonadaceae;g__Acidovorax;s__defluvii	1	1	1	1	1	1	1	1	1	1	1	1	1	1	1	1	1	1	1	49	1	1	1	1	1	1	1	1	1	1
k__Bacteria;p__Pseudomonadota;c__Betaproteobacteria;o__Burkholderiales;f__Comamonadaceae;g__Acidovorax;s__temperans	1	1	1	1	1	1	1	1	1	1	1	1	1	1	54	1	1	1	1	41	1	1	1	1	1	1	1	1	1	68
k__Bacteria;p__Pseudomonadota;c__Betaproteobacteria;o__Burkholderiales;f__Comamonadaceae;g__Acidovorax;s__wohlfahrtii	1	1	1	1	9	1	1	1	1	1	1	1	1	1	4	1	1	1	1	1	1	1	1	1	1	1	1	1	1	1
k__Bacteria;p__Pseudomonadota;c__Betaproteobacteria;o__Burkholderiales;f__Comamonadaceae;g__Caldimonas;s__taiwanensis	1	1	1	1	1	1	1	1	1	1	1	1	1	1	1	1	1	1	1	1	1	1	1	19.5	75	1	1	1	1	1
k__Bacteria;p__Pseudomonadota;c__Betaproteobacteria;o__Burkholderiales;f__Comamonadaceae;g__Delftia;s__	1	1	1	1	52	1	1	1	1	1	1	1	1	1	1	1	1	1	1	44	1	1	1	1	1	1	1	1	1	1
k__Bacteria;p__Pseudomonadota;c__Betaproteobacteria;o__Burkholderiales;f__Comamonadaceae;g__Leptothrix;__	1	1	1	1	1	1	1	1	1	1	1	1	1	1	1	1	1	1	1	1	1	1	1	9.75	36	1	1	1	1	1
k__Bacteria;p__Pseudomonadota;c__Betaproteobacteria;o__Burkholderiales;f__Comamonadaceae;g__Leptothrix;s__ginsengisoli	1	1	1	1	1	1	1	1	21.25	82	1	1	1	1	1	1	1	1	1	1	1	1	1	1	1	1	1	1	1	41
k__Bacteria;p__Pseudomonadota;c__Betaproteobacteria;o__Burkholderiales;f__Oxalobacteraceae;__;__	1	1	1	1	1	1	1	1	1.25	2	1	1	1	1	75	1	1	1	1	1	1	1	1	1	1	1	1	1	1	1
k__Bacteria;p__Pseudomonadota;c__Betaproteobacteria;o__Burkholderiales;f__Oxalobacteraceae;g__Duganella;s__nigrescens	1	1	1	1	1	1	1	1	1	1	1	1	1	1	1	1	1	1	1	1	1	1	1	1	1	1	1	1	1	12
k__Bacteria;p__Pseudomonadota;c__Betaproteobacteria;o__Burkholderiales;f__Oxalobacteraceae;g__Herbaspirillum;__	1	1	1	1	1	1	1	1	1	1	1	1	1	1	1	1	1	1	1	1	1	1	1	1	1	1	1	1	1	49
k__Bacteria;p__Pseudomonadota;c__Betaproteobacteria;o__Burkholderiales;f__Oxalobacteraceae;g__Herbaspirillum;s__	1	1	1	1	32	1	1	1	1	1	1	1	1	1	1	1	1	1	1	1	1	1	1	1	1	1	1	1	1	1
k__Bacteria;p__Pseudomonadota;c__Betaproteobacteria;o__Burkholderiales;f__Oxalobacteraceae;g__Massilia;__	1	1	1	1	1	1	1	1	1	1	1	1	1	1	4	1	1	1	1	1	1	1	1	1	1	1	1	1	1	51
k__Bacteria;p__Pseudomonadota;c__Betaproteobacteria;o__Burkholderiales;f__Oxalobacteraceae;g__Massilia;s__timonae	1	1	1	1	1	1	1	1	1	1	1	1	1	1	2	1	1	1	1	1	1	1	1	1	1	1	1	1	1	1
k__Bacteria;p__Pseudomonadota;c__Betaproteobacteria;o__Methylophilales;f__Methylophilaceae;g__Methylotenera;s__versatilis	1	1	1	1	1	1	1	1	1	1	1	1	1	1	37	1	1	1	1	1	1	1	1	1	1	1	1	1	1	1
k__Bacteria;p__Pseudomonadota;c__Betaproteobacteria;o__Neisseriales;f__Neisseriaceae;g__Aquitalea;s__	1	1	1	1	1	1	1	1	1	1	1	1	1	1	1	1	1	1	1	1	1	1	1	1	1	1	1	1	1	34
k__Bacteria;p__Pseudomonadota;c__Betaproteobacteria;o__Neisseriales;f__Neisseriaceae;g__Vogesella;s__	1	1	1	1	1	1	1	1	1	1	1	1	1	1	1	1	1	1	1	1	1	1	1	1	1	1	1	1	1	36
k__Bacteria;p__Pseudomonadota;c__Betaproteobacteria;o__Procabacteriales;f__Procabacteriaceae;g__;s__	1	1	1	1	38	1	1	1	1	1	1	1	1	1	1	1	1	1	1	1	1	1	1	1	1	1	1	1	1	1
k__Bacteria;p__Pseudomonadota;c__Betaproteobacteria;o__Rhodocyclales;f__Rhodocyclaceae;g__C39;s__	1	1	1	1	1	1	1	1	1	1	1	1	1	1	7	1	1	1	1	1	1	1	1	1	1	1	1	1	1	1
k__Bacteria;p__Pseudomonadota;c__Betaproteobacteria;o__SC-I-84;f__;g__;s__	1	1	1	1	1	1	1	1	1	1	1	1	1	1	1	1	1	1	1	1	1	1	1	1	1	1	1	1	1	2
k__Bacteria;p__Pseudomonadota;c__Deltaproteobacteria;o__;f__;g__;s__	1	1	1	1	1	1	1	1	1	1	1	1	1	1	1	1	1	1	1	1	1	1	1	1	1	1	1	1	1	30
k__Bacteria;p__Pseudomonadota;c__Deltaproteobacteria;o__Bdellovibrionales;f__Bdellovibrionaceae;g__Bdellovibrio;s__	1	1	1	1	1	1	1	1	1	1	1	1	1	1	14	1	1	1	1	1	1	1	1	3.25	10	1	1	1	1	1
k__Bacteria;p__Pseudomonadota;c__Deltaproteobacteria;o__Myxococcales;__;__;__	1	1	1	1	1	1	1	1	6.25	22	1	1	1	1	1	1	1	1	1	1	1	1	1	4.25	14	1	1	1	1	4
k__Bacteria;p__Pseudomonadota;c__Deltaproteobacteria;o__Myxococcales;f__;g__;s__	1	1	1	1	47	20	23.75	31	54.75	108	1	1	1	1	1	1	1	1	1	1	1	1	24.5	67	124	1	1	1	1	50
k__Bacteria;p__Pseudomonadota;c__Deltaproteobacteria;o__Myxococcales;f__Cystobacteraceae;__;__	1	1	1	1	1	1	1	1	1	1	1	1	1	1	1	1	1	1	1	1	1	1	1	1	1	1	1	1	1	20
k__Bacteria;p__Pseudomonadota;c__Deltaproteobacteria;o__Myxococcales;f__Cystobacteraceae;g__Cystobacter;s__	1	1	1	1	1	1	1	1	1	1	1	1	1	1	26	1	1	1	1	1	1	1	1	1	1	1	1	1	1	1
k__Bacteria;p__Pseudomonadota;c__Deltaproteobacteria;o__Myxococcales;f__Cystobacteraceae;g__Cystobacter;s__fuscus	1	1	1	1	1	1	1	1	1	1	1	1	1	1	33	1	1	1	1	1	1	1	12	28	43	1	1	1	1	1
k__Bacteria;p__Pseudomonadota;c__Deltaproteobacteria;o__Myxococcales;f__Cystobacterineae;g__;s__	1	1	1	1	1	1	1	1	1	1	1	1	1	1	1	1	1	1	1	1	1	1	1	2.75	8	1	1	1	1	1
k__Bacteria;p__Pseudomonadota;c__Deltaproteobacteria;o__Myxococcales;f__Haliangiaceae;g__;s__	1	1	1	1	1	1	1	1	1	1	1	1	1	1	1	1	1	1	1	1	1	1	1	6	21	1	1	1	1	1
k__Bacteria;p__Pseudomonadota;c__Deltaproteobacteria;o__Myxococcales;f__Myxococcaceae;g__Myxococcus;s__	1	1	1	1	57	1	1	1	1	1	1	1	1	1	1	1	1	1	1	1	1	1	1	1	1	1	1	1	1	1
k__Bacteria;p__Pseudomonadota;c__Deltaproteobacteria;o__Myxococcales;f__Polyangiaceae;__;__	1	1	1	1	1	1	1	10	26.25	48	1	1	1	1	1	1	1	1	1	1	1	1	1	21.25	82	1	1	1	1	1
k__Bacteria;p__Pseudomonadota;c__Deltaproteobacteria;o__Myxococcales;f__Polyangiaceae;g__;s__	1	1	1	1	1	1	1	1	7.5	27	1	1	1	1	1	1	1	1	1	1	1	1	1	1	1	1	1	1	1	1
k__Bacteria;p__Pseudomonadota;c__Deltaproteobacteria;o__Myxococcales;f__Polyangiaceae;g__Chondromyces;s__	1	1	1	1	1	1	1	1	1	1	1	1	1	1	83	1	1	1	1	1	1	1	1	1	1	1	1	1	1	1
k__Bacteria;p__Pseudomonadota;c__Deltaproteobacteria;o__Spirobacillales;f__;g__;s__	1	1	1	1	1	1	1	1	2.75	8	1	1	1	1	1	1	1	1	1	1	1	1	1	3.25	10	1	1	1	1	1
k__Bacteria;p__Pseudomonadota;c__Epsilonproteobacteria;o__Campylobacterales;f__Helicobacteraceae;g__Helicobacter;__	1	1	1	1	1	1	1	1	1	1	1	1	1	1	73	1	1	1	1	1	1	1	1	1	1	1	1	1	1	1
k__Bacteria;p__Pseudomonadota;c__Gammaproteobacteria;__;__;__;__	1	1	1	1	1	1	1	1	1	1	1	1	1	1	1	1	1	1	1	1	1	1	11.5	23.5	28	1	1	1	1	24
k__Bacteria;p__Pseudomonadota;c__Gammaproteobacteria;o__Aeromonadales;f__Aeromonadaceae;g__Aeromonas;__	1	1	1	1	1	1	1	1	5	17	1	1	1	1	1	1	1	1	1	1	1	1	1	1	1	1	1	1	1	47
k__Bacteria;p__Pseudomonadota;c__Gammaproteobacteria;o__Enterobacteriales;f__Enterobacteriaceae;g__Gluconacetobacter;s__	1	1	1	1	12	1	1	1	1	1	1	1	1	1	9	1	1	4	7.75	17	1	1	1	1	1	1	1	1	3	10
k__Bacteria;p__Pseudomonadota;c__Gammaproteobacteria;o__Enterobacteriales;f__Enterobacteriaceae;g__Pantoea;__	1	1	1	1	1	1	1	1	1	1	1	1	1	1	16	1	1	1	1	1	1	1	1	1	1	1	1	1	1	1
k__Bacteria;p__Pseudomonadota;c__Gammaproteobacteria;o__Enterobacteriales;f__Enterobacteriaceae;g__Providencia;__	1	1	1	1	65	1	1	1	1	1	1	1	1	1	1	1	1	1	1	1	1	1	1	1	1	1	1	1	1	1
k__Bacteria;p__Pseudomonadota;c__Gammaproteobacteria;o__Enterobacteriales;f__Enterobacteriaceae;g__Serratia;__	1	1	1	1	20	1	1	1	1	1	1	1	1	1	7	1	1	1	1	1	1	1	1	1	1	1	1	1	1	1
k__Bacteria;p__Pseudomonadota;c__Gammaproteobacteria;o__Legionellales;f__Coxiellaceae;__;__	1	1	1	1	1	1	1	1	1.5	3	1	1	1	1	1	1	1	1	1	1	1	1	1	1	1	1	1	1	1	1
k__Bacteria;p__Pseudomonadota;c__Gammaproteobacteria;o__Legionellales;f__Coxiellaceae;g__;s__	1	1	1	1	1	1	1	17.5	39.5	56	1	1	1	1	15	1	1	1	1	1	1	1	14	27.5	29	1	1	1	1	1
k__Bacteria;p__Pseudomonadota;c__Gammaproteobacteria;o__Legionellales;f__Coxiellaceae;g__Aquicella;s__	1	1	1	1	1	1	1	1	1	1	1	1	1	1	18	1	1	1	1	1	1	1	1	1	1	1	1	1	1	1
k__Bacteria;p__Pseudomonadota;c__Gammaproteobacteria;o__Legionellales;f__Coxiellaceae;g__Coxiella;s__	1	12.5	164	1141	3099	1	1	1	1	1	1	1	1	1	1	1	1	1	1	43	1	1	1	1	1	1	1	1	1	56
k__Bacteria;p__Pseudomonadota;c__Gammaproteobacteria;o__Legionellales;f__Coxiellaceae;g__Rickettsiella;s__	1	1	1	1	1	1	1	1	1	1	1	1	1	1	1	1	1	1	1	1	1	1	1	3.25	10	1	1	1	1	1
k__Bacteria;p__Pseudomonadota;c__Gammaproteobacteria;o__Legionellales;f__Francisellaceae;g__Francisella;s__	1	1	1	1	1	1	1	1	1	1	1	1	1	1	230	1	1	1	1	1	1	1	1	1	1	1	1	1	1	8286
k__Bacteria;p__Pseudomonadota;c__Gammaproteobacteria;o__Legionellales;f__Legionellaceae;g__;s__	1	1	1	1	1	1	1	1	1	1	1	1	1	1	1	1	1	1	1	46	1	1	1	1	1	1	1	1	1	1
k__Bacteria;p__Pseudomonadota;c__Gammaproteobacteria;o__Pasteurellales;f__Pasteurellaceae;g__Aggregatibacter;s__pneumotropica	1	1	1	1	1	1	1	1	1	1	1	1	1	1	41	1	1	1	1	1	1	1	1	1	1	1	1	1	1	1
k__Bacteria;p__Pseudomonadota;c__Gammaproteobacteria;o__Pseudomonadales;f__Moraxellaceae;g__Acinetobacter;__	1	1	1	1	84	1	1	1	10	37	1	1	21.5	47.5	213	1	42.75	52.5	60.75	102	1	1	1	1	1	1	1	50	64	124
k__Bacteria;p__Pseudomonadota;c__Gammaproteobacteria;o__Pseudomonadales;f__Moraxellaceae;g__Acinetobacter;s__	1	1	1	1	43	1	1	1	10	37	1	1	1	1	18	1	1	1	1	1	1	1	1	1	1	1	1	1	1	43
k__Bacteria;p__Pseudomonadota;c__Gammaproteobacteria;o__Pseudomonadales;f__Moraxellaceae;g__Acinetobacter;s__guillouiae	1	1	1	1	13	1	1	1	1.25	2	1	1	1	1	22	1	1	1	2.75	7	1	1	1	1	1	1	1	1	2	6
k__Bacteria;p__Pseudomonadota;c__Gammaproteobacteria;o__Pseudomonadales;f__Moraxellaceae;g__Acinetobacter;s__johnsonii	1	1	1	1	1	1	1	1	1	1	1	1	1	1	43	1	1	1	1	1	1	1	1	1	1	1	1	1	1	1
k__Bacteria;p__Pseudomonadota;c__Gammaproteobacteria;o__Pseudomonadales;f__Moraxellaceae;g__Acinetobacter;s__rhizosphaerae	1	1	1	1	1	1	1	1	8.5	31	1	1	1	1	1	1	1	1	1	1	1	1	8.5	24.25	49	1	1	1	1	26
k__Bacteria;p__Pseudomonadota;c__Gammaproteobacteria;o__Pseudomonadales;f__Moraxellaceae;g__Enhydrobacter;__	1	1	1	1	1	1	1	1	1	1	1	1	1	1	2	1	1	1	1	1	1	1	1	1	1	1	1	1	1	1
k__Bacteria;p__Pseudomonadota;c__Gammaproteobacteria;o__Pseudomonadales;f__Moraxellaceae;g__Enhydrobacter;s__	1	1	1	1	1	1	1	1	1	1	1	1	1	1	17	1	1	1	1	1	1	1	1	1	1	1	1	1	1	1
k__Bacteria;p__Pseudomonadota;c__Gammaproteobacteria;o__Pseudomonadales;f__Moraxellaceae;g__Enhydrobacter;s__aerosaccus	1	1	1	1	1	1	1	1	1	1	1	1	1	1	1	1	1	1	1	3	1	1	1	1	1	1	1	1	1	1
k__Bacteria;p__Pseudomonadota;c__Gammaproteobacteria;o__Pseudomonadales;f__Pseudomonadaceae;__;__	1	1	1	1	9	1	1	1	1	1	1	1	1	1	1	1	1	1	1	6	1	1	1	1	1	1	1	1	1	7
k__Bacteria;p__Pseudomonadota;c__Gammaproteobacteria;o__Pseudomonadales;f__Pseudomonadaceae;g__Pseudomonas;s__veronii	1	1	1	1	1	1	1	1	1	1	1	1	1	1	1	1	1	1	1	4	1	1	1	1	1	1	1	1	1	1
k__Bacteria;p__Pseudomonadota;c__Gammaproteobacteria;o__Xanthomonadales;f__Sinobacteraceae;g__;s__	1	1	1	1	1	1	1	15	41.5	79	1	1	1	1	1	1	1	1	1	1	1	1	13	31.5	51	1	1	1	1	25
k__Bacteria;p__Pseudomonadota;c__Gammaproteobacteria;o__Xanthomonadales;f__Xanthomonadaceae;g__Luteibacter;s__rhizovicinus	1	1	1	1	1	1	1	1	1	1	1	1	1	1	51	1	1	1	1	1	1	1	1	1	1	1	1	1	1	1
k__Bacteria;p__Pseudomonadota;c__Gammaproteobacteria;o__Xanthomonadales;f__Xanthomonadaceae;g__Lysobacter;__	1	1	1	1	1	1	1	1	6.25	22	1	1	1	1	1	1	1	1	1	1	1	1	1	1	1	1	1	1	1	1
k__Bacteria;p__Pseudomonadota;c__Gammaproteobacteria;o__Xanthomonadales;f__Xanthomonadaceae;g__Lysobacter;s__pocheonensis	1	1	1	1	1	1	1	1	6.5	23	1	1	1	1	1	1	1	1	1	1	1	1	1	1	1	1	1	1	1	37
k__Bacteria;p__Pseudomonadota;c__Gammaproteobacteria;o__Xanthomonadales;f__Xanthomonadaceae;g__Pseudoxanthomonas;s__indica	1	1	1	1	1	1	1	1	1	1	1	1	1	1	1	1	1	1	1	1	1	1	1	1	1	1	1	1	1	16
k__Bacteria;p__Pseudomonadota;c__Gammaproteobacteria;o__Xanthomonadales;f__Xanthomonadaceae;g__Pseudoxanthomonas;s__mexicana	1	1	1	1	1	1	1	1	1	1	1	1	1	1	36	1	1	1	1	54	1	1	1	1	1	1	1	1	1	1
k__Bacteria;p__Pseudomonadota;c__Gammaproteobacteria;o__Xanthomonadales;f__Xanthomonadaceae;g__Stenotrophomonas;__	1	1	1	18.5	98	1	1	1	1	1	1	1	1	5.5	67	1	1	1	30.5	60	1	1	1	1	1	1	1	1	1	49
k__Bacteria;p__Pseudomonadota;c__Gammaproteobacteria;o__Xanthomonadales;f__Xanthomonadaceae;g__Stenotrophomonas;s__	1	1	1	1	1	1	1	1	1	1	1	1	1	1	1	1	1	1	1	48	1	1	1	1	1	1	1	1	1	20
k__Bacteria;p__Pseudomonadota;c__Gammaproteobacteria;o__Xanthomonadales;f__Xanthomonadaceae;g__Stenotrophomonas;s__geniculata	1	1	1	1	14	1	1	1	1	1	1	1	1	1	3	1	1	1	1	7	1	1	1	1	1	1	1	1	1	12
k__Bacteria;p__Pseudomonadota;c__Gammaproteobacteria;o__Xanthomonadales;f__Xanthomonadaceae;g__Stenotrophomonas;s__panacihumi	1	1	1	1	1	1	1	1	1	1	1	1	1	1	1	1	1	1	1	1	1	1	1	1	1	1	1	1	1	12
k__Bacteria;p__Pseudomonadota;c__Gammaproteobacteria;o__Xanthomonadales;f__Xanthomonadaceae;g__Stenotrophomonas;s__rhizophila	1	1	1	1	1	1	1	1	1	1	1	1	1	1	1	1	1	1	1	42	1	1	1	1	1	1	1	1	1	1
k__Bacteria;p__Spirochaetota;c__Spirochaetes;o__[Borreliales];f__[Borreliaceae];g__Borrelia;__	1	1	1	1	1	1	1	1	1	1	1	1	1	1	5	1	1	1	1	1	1	1	1	1	1	1	1	1	1	1
k__Bacteria;p__Spirochaetota;c__Spirochaetes;o__[Borreliales];f__[Borreliaceae];g__Borrelia;s__	1	1	1	1	1	1	1	1	1	1	1	1	1	1	13	1	1	1	1	1	1	1	1	1	1	1	1	1	1	1
k__Bacteria;p__Spirochaetota;c__Spirochaetes;o__[Borreliales];f__[Borreliaceae];g__Borrelia;s__burgdorferi	1	1	1	1	1	1	1	1	1	1	1	1	1	89.25	1196	1	1	1	1	1	1	1	1	1	1	1	1	1	1	1
k__Bacteria;p__TM6;c__SJA-4;o__;f__;g__;s__	1	1	1	1	1	1	1	1	1	1	1	1	1	1	1	1	1	1	1	1	1	1	1	2.5	7	1	1	1	1	1
k__Bacteria;p__TM7;__;__;__;__;__	1	1	1	1	1	1	1	1	1	1	1	1	1	1	1	1	1	1	1	1	1	1	1	1	1	1	1	1	1	27
k__Bacteria;p__TM7;c__SC3;o__;f__;g__;s__	1	1	1	1	1	1	1	1	1	1	1	1	1	1	1	1	1	1	1	1	1	1	1	3	9	1	1	1	1	1
k__Bacteria;p__TM7;c__TM7-1;o__;f__;g__;s__	1	1	1	1	1	1	13.75	26.5	39	51	1	1	1	1	1	1	1	1	1	1	1	23.5	37.5	44.25	45	1	1	1	1	112
k__Bacteria;p__TM7;c__TM7-3;__;__;__;__	1	1	1	1	1	1	1	1	1	1	1	1	1	1	1	1	1	1	1	1	1	1	1	1	1	1	1	1	1	3
k__Bacteria;p__TM7;c__TM7-3;o__;f__;g__;s__	1	1	1	1	1	1	1	1	1	1	1	1	1	1	1	1	1	1	1	1	1	1	1	9	33	1	1	1	1	1
k__Bacteria;p__TM7;c__TM7-3;o__EW055;f__;g__;s__	1	1	1	1	1	1	1	1	1	1	1	1	1	1	1	1	1	1	1	1	1	1	1	1	1	1	1	1	1	31
k__Bacteria;p__TM7;c__TM7-3;o__I025;f__;g__;s__	1	1	1	1	1	1	1	1	2.75	8	1	1	1	1	1	1	1	1	1	1	1	1	1	1	1	1	1	1	1	1
k__Bacteria;p__Mycoplasmatota;c__Mollicutes;o__Entomoplasmatales;f__;g__;s__	1	1	1	1	1	1	1	1	1	1	1	1	1	1	49	1	1	1	1	1	1	1	1	1	1	1	1	1	1	1
k__Bacteria;p__Mycoplasmatota;c__Mollicutes;o__Mycoplasmatales;f__Mycoplasmataceae;g__Mycoplasma;s__	1	1	1	1	1	1	1	1	1	1	1	1	1	1	17	1	1	1	1	1	1	1	1	1	1	1	1	1	1	1
k__Bacteria;p__Verrucomicrobiota;c__Opitutae;o__Opitutales;f__Opitutaceae;g__Opitutus;s__	1	1	1	1	1	1	1	1	1	1	1	1	1	1	1	1	1	1	1	1	1	1	1	2.75	8	1	1	1	1	1
k__Bacteria;p__Verrucomicrobiota;c__[Pedosphaerae];o__[Pedosphaerales];f__Ellin517;g__;s__	1	1	1	1	1	1	1	1	1	1	1	1	1	1	1	1	1	1	1	1	1	1	1	2.75	8	1	1	1	1	1
k__Bacteria;p__Verrucomicrobiota;c__[Spartobacteria];o__[Chthoniobacterales];f__[Chthoniobacteraceae];__;__	1	1	1	1	1	1	1	1	17	65	1	1	1	1	1	1	1	1	1	1	1	1	1	5	17	1	1	1	1	1
k__Bacteria;p__Verrucomicrobiota;c__[Spartobacteria];o__[Chthoniobacterales];f__[Chthoniobacteraceae];g__;s__	1	1	1	1	1	20	41	49.5	52	55	1	1	1	1	1	1	1	1	1	1	1	12.25	92	171	180	1	1	1	1	105
k__Bacteria;p__Verrucomicrobiota;c__[Spartobacteria];o__[Chthoniobacterales];f__[Chthoniobacteraceae];g__Chthoniobacter;s__	1	1	1	1	1	1	1	1	1	1	1	1	1	1	1	1	1	1	1	1	1	1	1	2.5	7	1	1	1	1	1
k__Bacteria;p__Verrucomicrobiota;c__[Spartobacteria];o__[Chthoniobacterales];f__[Chthoniobacteraceae];g__DA101;s__	1	1	1	1	1	1	1	2.5	11	32	1	1	1	1	1	1	1	1	1	1	1	1	1	10.75	40	1	1	1	1	87
k__Bacteria;p__Verrucomicrobiota;c__[Spartobacteria];o__[Chthoniobacterales];f__[Chthoniobacteraceae];g__Ellin506;s__	1	1	1	1	1	1	1	35.5	88.25	143	1	1	1	1	1	1	1	1	1	1	1	1	12	43.5	105	1	1	1	1	1
k__Bacteria;p__WPS-2;c__;o__;f__;g__;s__	1	1	1	1	1	1	1	1	25	97	1	1	1	1	1	1	1	1	1	1	1	1	1	1	1	1	1	1	1	1
k__Bacteria;p__[Thermi];c__Deinococci;o__Deinococcales;f__Deinococcaceae;g__Deinococcus;s__	1	1	1	1	18	1	1	1	2.5	7	1	1	1	1	32	1	1	1	1	1	1	1	10	32	71	1	1	1	1	68
k__Bacteria;p__[Thermi];c__Deinococci;o__Thermales;f__Thermaceae;g__Thermus;s__	1	1	1	1	1	1	1	1	1	1	1	1	1	1	38	1	1	1	1	1	1	1	1	1	1	1	1	1	1	1

## Sheet: Supplementary Table 5 (A-2)
Supplementary Table 5 (A) ANCOM analysis results for All tick species: Status
	W	Reject null hypothesis
k__Bacteria;p__Pseudomonadota;c__Gammaproteobacteria;o__Legionellales;f__Coxiellaceae;g__Coxiella;s__	368	TRUE
k__Bacteria;p__Spirochaetota;c__Spirochaetes;o__[Borreliales];f__[Borreliaceae];g__Borrelia;s__burgdorferi	368	TRUE
k__Bacteria;p__Pseudomonadota;c__Gammaproteobacteria;o__Pseudomonadales;f__Moraxellaceae;g__Acinetobacter;__	368	TRUE
k__Bacteria;p__Pseudomonadota;c__Gammaproteobacteria;o__Legionellales;f__Francisellaceae;g__Francisella;s__	368	TRUE
k__Bacteria;p__Bacteroidota;c__[Saprospirae];o__[Saprospirales];f__Chitinophagaceae;g__;s__	367	TRUE
k__Bacteria;p__Planctomycetota;c__Phycisphaerae;o__WD2101;f__;g__;s__	367	TRUE
k__Bacteria;p__Acidobacteria;c__[Chloracidobacteria];o__RB41;f__Ellin6075;g__;s__	366	TRUE
k__Bacteria;p__Pseudomonadota;c__Alphaproteobacteria;o__Rhizobiales;f__Beijerinckiaceae;g__Beijerinckia;s__	366	TRUE
k__Bacteria;p__Pseudomonadota;c__Gammaproteobacteria;o__Enterobacteriales;f__Enterobacteriaceae;g__Gluconacetobacter;s__	365	TRUE
k__Bacteria;p__Verrucomicrobiota;c__[Spartobacteria];o__[Chthoniobacterales];f__[Chthoniobacteraceae];g__;s__	360	TRUE
k__Bacteria;p__Actinomycetota;c__Actinobacteria;o__Actinomycetales;__;__;__	357	TRUE
k__Bacteria;p__Bacteroidota;c__Cytophagia;o__Cytophagales;f__Cytophagaceae;g__Spirosoma;s__	357	TRUE
k__Bacteria;p__Actinomycetota;c__Acidimicrobiia;o__Acidimicrobiales;f__;g__;s__	355	TRUE
k__Bacteria;p__Planctomycetota;c__Planctomycetia;o__Gemmatales;f__Gemmataceae;g__Gemmata;s__	354	TRUE
k__Bacteria;p__Acidobacteria;c__Solibacteres;o__Solibacterales;__;__;__	353	TRUE
k__Bacteria;p__Pseudomonadota;c__Deltaproteobacteria;o__Myxococcales;f__;g__;s__	352	TRUE
k__Bacteria;p__Actinomycetota;c__Actinobacteria;o__Actinomycetales;f__Pseudonocardiaceae;g__Pseudonocardia;s__	351	TRUE
k__Bacteria;p__Pseudomonadota;c__Alphaproteobacteria;o__Rhizobiales;f__Methylobacteriaceae;g__Methylobacterium;s__organophilum	349	TRUE
k__Bacteria;p__Actinomycetota;c__Thermoleophilia;o__Solirubrobacterales;f__;g__;s__	343	TRUE
k__Bacteria;p__Bacteroidota;c__[Saprospirae];o__[Saprospirales];f__Chitinophagaceae;g__Flavisolibacter;s__	341	TRUE
k__Bacteria;p__TM7;c__TM7-1;o__;f__;g__;s__	340	TRUE
k__Bacteria;p__Pseudomonadota;c__Betaproteobacteria;__;__;__;__	337	TRUE
k__Bacteria;p__Actinomycetota;c__Acidimicrobiia;o__Acidimicrobiales;f__C111;g__;s__	336	TRUE
k__Bacteria;p__Pseudomonadota;c__Alphaproteobacteria;o__Rhizobiales;f__Beijerinckiaceae;__;__	334	TRUE
k__Bacteria;p__Gemmatimonadota;c__Gemmatimonadetes;o__Gemmatimonadales;f__;g__;s__	334	TRUE
k__Bacteria;p__Actinomycetota;c__Actinobacteria;o__Actinomycetales;f__Pseudonocardiaceae;g__Pseudonocardia;s__halophobica	333	TRUE
k__Bacteria;p__Planctomycetota;c__Planctomycetia;o__Gemmatales;f__Isosphaeraceae;g__;s__	332	TRUE
k__Bacteria;p__Actinomycetota;c__Actinobacteria;o__Actinomycetales;f__Pseudonocardiaceae;g__Actinomycetospora;s__chiangmaiensis	331	TRUE
k__Bacteria;p__Verrucomicrobiota;c__[Spartobacteria];o__[Chthoniobacterales];f__[Chthoniobacteraceae];g__Ellin506;s__	329	TRUE
k__Bacteria;p__Acidobacteria;c__Solibacteres;o__Solibacterales;f__;g__;s__	328	TRUE
k__Bacteria;p__Chloroflexota;c__Chloroflexi;o__Chloroflexales;f__FFCH7168;g__;s__	327	TRUE
k__Bacteria;p__Actinomycetota;c__Thermoleophilia;o__Solirubrobacterales;f__Solirubrobacteraceae;g__;s__	327	TRUE
k__Bacteria;p__Actinomycetota;c__Actinobacteria;o__Actinomycetales;f__Frankiaceae;g__Actinomycetales;s__Ellin122	325	TRUE
k__Bacteria;p__Planctomycetota;c__Planctomycetia;o__Gemmatales;f__Isosphaeraceae;__;__	322	TRUE
k__Bacteria;p__Pseudomonadota;c__Gammaproteobacteria;__;__;__;__	320	TRUE
k__Bacteria;p__Pseudomonadota;c__Alphaproteobacteria;o__Rhodospirillales;f__Acetobacteraceae;__;__	316	TRUE
k__Bacteria;p__Armatimonadota;c__[Fimbriimonadia];o__[Fimbriimonadales];f__[Fimbriimonadaceae];g__Fimbriimonas;s__	315	TRUE
k__Bacteria;p__Pseudomonadota;c__Deltaproteobacteria;o__Myxococcales;f__Cystobacteraceae;g__Cystobacter;s__fuscus	313	TRUE
k__Bacteria;p__Pseudomonadota;c__Gammaproteobacteria;o__Legionellales;f__Coxiellaceae;g__;s__	313	TRUE
k__Bacteria;p__Planctomycetota;c__Planctomycetia;o__Gemmatales;f__Gemmataceae;g__;s__	312	TRUE
k__Bacteria;p__Planctomycetota;c__Planctomycetia;o__Gemmatales;f__Gemmataceae;g__Gemmata;s__obscuriglobus	312	TRUE
k__Bacteria;p__Actinomycetota;c__Actinobacteria;o__Actinomycetales;f__Nocardioidaceae;g__Nocardioides;__	311	TRUE
k__Bacteria;p__Chloroflexota;c__C0119;o__;f__;g__;s__	308	TRUE
k__Bacteria;p__Pseudomonadota;c__Gammaproteobacteria;o__Xanthomonadales;f__Sinobacteraceae;g__;s__	307	TRUE
k__Bacteria;p__Pseudomonadota;c__Alphaproteobacteria;o__Caulobacterales;f__Caulobacteraceae;__;__	306	TRUE
k__Bacteria;p__Acidobacteria;c__Solibacteres;o__Solibacterales;f__Solibacteraceae;g__;s__	304	TRUE
k__Bacteria;p__Armatimonadota;c__Chthonomonadetes;o__Chthonomonadales;f__Chthonomonadaceae;g__Chthonomonas;s__	304	TRUE
k__Bacteria;p__Acidobacteria;c__Acidobacteria-6;o__iii1-15;f__;g__;s__	303	TRUE
k__Bacteria;p__Armatimonadota;c__Armatimonadia;o__FW68;f__;g__;s__	302	TRUE
k__Bacteria;p__Pseudomonadota;c__Deltaproteobacteria;o__Myxococcales;f__Polyangiaceae;__;__	302	TRUE
k__Bacteria;p__Actinomycetota;c__Actinobacteria;o__Actinomycetales;f__Kineosporiaceae;__;__	299	TRUE
k__Bacteria;p__Pseudomonadota;c__Alphaproteobacteria;o__;f__;g__;s__	299	TRUE
k__Bacteria;p__Actinomycetota;c__Actinobacteria;o__Actinomycetales;f__Kineosporiaceae;g__Kineosporia;s__rhamnosa	298	TRUE
k__Bacteria;p__;c__;o__;f__;g__;s__	297	TRUE
k__Bacteria;p__Actinomycetota;c__Actinobacteria;o__Actinomycetales;f__Intrasporangiaceae;__;__	297	TRUE
k__Bacteria;p__Actinomycetota;c__Acidimicrobiia;o__Acidimicrobiales;f__C111;g__Ilumatobacter;s__fluminis	297	TRUE
k__Bacteria;p__Pseudomonadota;c__Alphaproteobacteria;o__Sphingomonadales;f__Sphingomonadaceae;__;__	296	TRUE
k__Bacteria;p__Cyanobacteria;c__ML635J-21;o__;f__;g__;s__	293	TRUE
k__Bacteria;p__Actinomycetota;c__Thermoleophilia;o__Solirubrobacterales;f__Conexibacteraceae;g__;s__	288	TRUE
k__Bacteria;p__Pseudomonadota;c__Gammaproteobacteria;o__Pseudomonadales;f__Moraxellaceae;g__Acinetobacter;s__rhizosphaerae	287	TRUE
k__Bacteria;p__Pseudomonadota;c__Betaproteobacteria;o__Burkholderiales;f__Comamonadaceae;g__Caldimonas;s__taiwanensis	286	TRUE
k__Bacteria;p__Bacteroidota;c__Cytophagia;o__Cytophagales;f__Cytophagaceae;g__Hymenobacter;s__	285	TRUE
k__Bacteria;p__Pseudomonadota;c__Alphaproteobacteria;o__Rhizobiales;f__Bradyrhizobiaceae;__;__	283	TRUE
k__Bacteria;p__Bacteroidota;c__[Saprospirae];o__[Saprospirales];f__Chitinophagaceae;__;__	278	TRUE
k__Bacteria;p__Pseudomonadota;c__Alphaproteobacteria;o__Caulobacterales;__;__;__	272	FALSE
k__Bacteria;p__Acidobacteria;c__Solibacteres;o__Solibacterales;f__Solibacteraceae;g__Candidatus Solibacter;s__	272	FALSE
k__Bacteria;p__Actinomycetota;c__Actinobacteria;o__Actinomycetales;f__Nocardioidaceae;g__Marmoricola;s__aequoreus	270	FALSE
k__Bacteria;p__WPS-2;c__;o__;f__;g__;s__	266	FALSE
k__Bacteria;p__Chloroflexota;c__Chloroflexi;o__[Roseiflexales];f__[Kouleothrixaceae];g__;s__	264	FALSE
k__Bacteria;p__Actinomycetota;c__Actinobacteria;o__Actinomycetales;f__Nocardioidaceae;g__Marmoricola;s__aurantiacus	264	FALSE
k__Bacteria;p__Pseudomonadota;c__Alphaproteobacteria;o__Rhizobiales;f__Rhizobiaceae;__;__	263	FALSE
k__Bacteria;p__Acidobacteria;c__Acidobacteriia;o__Acidobacteriales;f__Acidobacteriaceae;g__Granulicella;__	263	FALSE
k__Bacteria;p__Gemmatimonadota;c__Gemmatimonadetes;__;__;__;__	259	FALSE
k__Bacteria;p__Pseudomonadota;c__Betaproteobacteria;o__Burkholderiales;__;__;__	258	FALSE
k__Bacteria;p__Pseudomonadota;c__Alphaproteobacteria;o__Rhodospirillales;f__Rhodospirillaceae;g__;s__	257	FALSE
k__Bacteria;p__TM7;c__TM7-3;o__;f__;g__;s__	256	FALSE
k__Bacteria;p__Chloroflexota;c__Chloroflexi;o__AKIW781;f__;g__;s__	254	FALSE
k__Bacteria;p__Planctomycetota;c__Planctomycetia;o__Gemmatales;f__Isosphaeraceae;g__Nostocoida;s__limicola III	254	FALSE
k__Bacteria;p__Pseudomonadota;c__Alphaproteobacteria;o__Rhizobiales;f__Bradyrhizobiaceae;g__Afipia;s__broomeae	254	FALSE
k__Bacteria;p__Chloroflexota;c__Thermomicrobia;o__JG30-KF-CM45;f__;g__;s__	254	FALSE
k__Bacteria;p__Actinomycetota;c__Actinobacteria;o__Actinomycetales;f__Pseudonocardiaceae;g__Pseudonocardia;__	252	FALSE
k__Bacteria;p__Planctomycetota;c__Planctomycetia;o__Planctomycetales;f__Planctomycetaceae;g__Planctomyces;s__	249	FALSE
k__Bacteria;p__Chloroflexota;c__Anaerolineae;o__SBR1031;f__A4b;g__;s__	248	FALSE
k__Bacteria;p__[Thermi];c__Deinococci;o__Deinococcales;f__Deinococcaceae;g__Deinococcus;s__	248	FALSE
k__Bacteria;p__Actinomycetota;c__Actinobacteria;o__Actinomycetales;f__Nocardioidaceae;__;__	246	FALSE
k__Bacteria;p__Bacteroidota;c__[Saprospirae];o__[Saprospirales];f__Chitinophagaceae;g__Ferruginibacter;s__alkalilentus	241	FALSE
k__Bacteria;p__Acidobacteria;c__Acidobacteriia;o__Acidobacteriales;f__Koribacteraceae;g__;s__	241	FALSE
k__Bacteria;p__Pseudomonadota;c__Alphaproteobacteria;o__Rhodospirillales;f__Rhodospirillaceae;__;__	240	FALSE
k__Bacteria;p__Acidobacteria;c__Acidobacteriia;o__Acidobacteriales;f__Acidobacteriaceae;g__Granulicella;s__rosea	239	FALSE
k__Bacteria;p__Actinomycetota;c__Actinobacteria;o__Actinomycetales;f__Propionibacteriaceae;g__Microlunatus;s__panaciterrae	237	FALSE
k__Bacteria;p__Actinomycetota;c__Actinobacteria;o__Actinomycetales;f__Micromonosporaceae;g__Micromonospora;__	235	FALSE
k__Bacteria;p__Actinomycetota;c__Actinobacteria;o__Actinomycetales;f__Pseudonocardiaceae;__;__	232	FALSE
k__Bacteria;p__Chloroflexota;c__Chloroflexi;o__[Roseiflexales];f__;g__;s__	227	FALSE
k__Bacteria;p__Actinomycetota;c__Actinobacteria;o__Actinomycetales;f__;g__;s__	224	FALSE
k__Bacteria;p__Acidobacteria;c__Sva0725;o__Sva0725;f__;g__;s__	219	FALSE
k__Bacteria;p__Pseudomonadota;c__Betaproteobacteria;o__Burkholderiales;f__Comamonadaceae;g__Leptothrix;__	218	FALSE
k__Bacteria;p__Verrucomicrobiota;c__[Spartobacteria];o__[Chthoniobacterales];f__[Chthoniobacteraceae];__;__	216	FALSE
k__Bacteria;p__Pseudomonadota;c__Deltaproteobacteria;o__Myxococcales;f__Haliangiaceae;g__;s__	216	FALSE
k__Bacteria;p__FBP;c__;o__;f__;g__;s__	213	FALSE
k__Bacteria;p__Actinomycetota;c__Thermoleophilia;o__Solirubrobacterales;f__Patulibacteraceae;g__;s__	207	FALSE
k__Bacteria;p__Pseudomonadota;c__Alphaproteobacteria;o__Sphingomonadales;f__Sphingomonadaceae;g__Sphingomonas;s__echinoides	202	FALSE
k__Bacteria;p__Bacteroidota;c__Sphingobacteriia;o__Sphingobacteriales;f__Sphingobacteriaceae;__;__	201	FALSE
k__Bacteria;p__Bacteroidota;c__Sphingobacteriia;o__Sphingobacteriales;f__Sphingobacteriaceae;g__Mucilaginibacter;s__rigui	200	FALSE
k__Bacteria;p__Chloroflexota;c__Ktedonobacteria;o__Ktedonobacterales;f__Ktedonobacteraceae;g__;s__	200	FALSE
k__Bacteria;p__Actinomycetota;c__Actinobacteria;o__Actinomycetales;f__Thermomonosporaceae;g__Actinomadura;__	199	FALSE
k__Bacteria;p__Pseudomonadota;c__Deltaproteobacteria;o__Myxococcales;__;__;__	199	FALSE
k__Bacteria;p__Actinomycetota;c__Thermoleophilia;o__Solirubrobacterales;f__Solirubrobacteraceae;g__Solirubrobacter;s__	195	FALSE
k__Bacteria;p__Pseudomonadota;c__Deltaproteobacteria;o__Myxococcales;f__Polyangiaceae;g__;s__	192	FALSE
k__Bacteria;p__Acidobacteria;c__Acidobacteriia;o__Acidobacteriales;f__Acidobacteriaceae;g__Granulicella;s__paludicola	190	FALSE
k__Bacteria;p__Gemmatimonadota;c__Gemmatimonadetes;o__;f__;g__;s__	190	FALSE
k__Bacteria;p__Actinomycetota;c__Actinobacteria;o__Actinomycetales;f__Tsukamurellaceae;g__;s__	189	FALSE
k__Bacteria;p__BRC1;c__PRR-11;o__;f__;g__;s__	189	FALSE
k__Bacteria;p__Verrucomicrobiota;c__[Spartobacteria];o__[Chthoniobacterales];f__[Chthoniobacteraceae];g__DA101;s__	186	FALSE
k__Bacteria;p__Bacillota;c__Bacilli;__;__;__;__	184	FALSE
k__Bacteria;p__Planctomycetota;c__Planctomycetia;o__Gemmatales;f__Isosphaeraceae;g__Nostocoida;s__limicola	183	FALSE
k__Bacteria;p__Acidobacteria;c__iii1-8;o__DS-18;f__;g__;s__	182	FALSE
k__Bacteria;p__Bacteroidota;c__Flavobacteriia;o__Flavobacteriales;f__Flavobacteriaceae;__;__	180	FALSE
k__Bacteria;p__Actinomycetota;c__Acidimicrobiia;o__Acidimicrobiales;f__EB1017;g__;s__	180	FALSE
k__Bacteria;p__Chloroflexota;c__TK10;o__AKYG885;f__Dolo_23;g__;s__	179	FALSE
k__Bacteria;p__Pseudomonadota;c__Gammaproteobacteria;o__Xanthomonadales;f__Xanthomonadaceae;g__Lysobacter;__	179	FALSE
k__Bacteria;p__Armatimonadota;c__OPB50;o__;f__;g__;s__	176	FALSE
k__Bacteria;p__Pseudomonadota;c__Betaproteobacteria;o__Burkholderiales;f__;g__;s__	173	FALSE
k__Bacteria;p__Pseudomonadota;c__Betaproteobacteria;o__SC-I-84;f__;g__;s__	173	FALSE
k__Bacteria;p__Pseudomonadota;c__Alphaproteobacteria;o__Rhizobiales;f__Aurantimonadaceae;g__Aurantimonas;s__ureilytica	172	FALSE
k__Bacteria;p__Pseudomonadota;c__Gammaproteobacteria;o__Pseudomonadales;f__Moraxellaceae;g__Enhydrobacter;__	171	FALSE
k__Bacteria;p__TM7;c__TM7-3;__;__;__;__	171	FALSE
k__Bacteria;p__Pseudomonadota;c__Betaproteobacteria;o__Burkholderiales;f__Oxalobacteraceae;g__Massilia;s__timonae	171	FALSE
k__Bacteria;p__Bacillota;c__Bacilli;o__Gemellales;f__;g__;s__	169	FALSE
k__Bacteria;p__Pseudomonadota;c__Alphaproteobacteria;__;__;__;__	168	FALSE
k__Bacteria;p__TM7;c__SC3;o__;f__;g__;s__	168	FALSE
k__Bacteria;p__Pseudomonadota;c__Gammaproteobacteria;o__Pseudomonadales;f__Moraxellaceae;g__Enhydrobacter;s__aerosaccus	168	FALSE
k__Bacteria;p__Actinomycetota;c__Actinobacteria;o__Actinomycetales;f__Thermomonosporaceae;__;__	167	FALSE
k__Bacteria;p__Verrucomicrobiota;c__Opitutae;o__Opitutales;f__Opitutaceae;g__Opitutus;s__	166	FALSE
k__Bacteria;p__Spirochaetota;c__Spirochaetes;o__[Borreliales];f__[Borreliaceae];g__Borrelia;__	164	FALSE
k__Bacteria;p__Pseudomonadota;c__Gammaproteobacteria;o__Pseudomonadales;f__Pseudomonadaceae;g__Pseudomonas;s__veronii	164	FALSE
k__Bacteria;p__Pseudomonadota;c__Alphaproteobacteria;o__Rhizobiales;f__Rhizobiaceae;g__Agrobacterium;s__	163	FALSE
k__Bacteria;p__Bacillota;c__Clostridia;o__Clostridiales;f__Peptostreptococcaceae;g__[Clostridium];__	162	FALSE
k__Bacteria;p__Bacillota;c__Bacilli;o__Lactobacillales;f__Carnobacteriaceae;g__Carnobacterium;s__viridans	162	FALSE
k__Bacteria;p__Pseudomonadota;c__Betaproteobacteria;o__Burkholderiales;f__Comamonadaceae;g__Acidovorax;__	162	FALSE
k__Bacteria;p__Bacillota;c__Bacilli;o__Bacillales;f__Staphylococcaceae;g__Staphylococcus;s__aureus	162	FALSE
k__Bacteria;p__Actinomycetota;c__Actinobacteria;o__Actinomycetales;f__Microbacteriaceae;g__Cryocola;s__	162	FALSE
k__Bacteria;p__Pseudomonadota;c__Betaproteobacteria;o__Rhodocyclales;f__Rhodocyclaceae;g__C39;s__	162	FALSE
k__Bacteria;p__Pseudomonadota;c__Betaproteobacteria;o__;f__;g__;s__	161	FALSE
k__Bacteria;p__Actinomycetota;c__Actinobacteria;o__Actinomycetales;f__Propionibacteriaceae;g__Microlunatus;__	160	FALSE
k__Bacteria;p__Bacteroidota;c__Sphingobacteriia;o__Sphingobacteriales;f__Sphingobacteriaceae;g__Mucilaginibacter;s__composti	158	FALSE
k__Bacteria;p__Gemmatimonadota;c__Gemmatimonadetes;o__Ellin5290;f__;g__;s__	157	FALSE
k__Bacteria;p__Spirochaetota;c__Spirochaetes;o__[Borreliales];f__[Borreliaceae];g__Borrelia;s__	156	FALSE
k__Bacteria;p__Pseudomonadota;c__Deltaproteobacteria;o__Spirobacillales;f__;g__;s__	155	FALSE
k__Bacteria;p__Cyanobacteria;c__4C0d-2;o__SM1D11;f__;g__;s__	155	FALSE
k__Bacteria;p__Planctomycetota;c__Planctomycetia;o__Pirellulales;f__Pirellulaceae;g__Pirellula;s__	154	FALSE
k__Bacteria;p__Mycoplasmatota;c__Mollicutes;o__Entomoplasmatales;f__;g__;s__	153	FALSE
k__Bacteria;p__Actinomycetota;c__Actinobacteria;o__Actinomycetales;f__Mycobacteriaceae;g__Mycobacterium;s__celatum	153	FALSE
k__Bacteria;p__Actinomycetota;c__Actinobacteria;o__Actinomycetales;f__Nocardiaceae;g__Rhodococcus;s__kunmingensis	153	FALSE
k__Bacteria;p__Acidobacteria;c__[Chloracidobacteria];o__PK29;f__;g__;s__	153	FALSE
k__Bacteria;p__Actinomycetota;c__Thermoleophilia;o__Solirubrobacterales;f__Conexibacteraceae;__;__	152	FALSE
k__Bacteria;p__Chloroflexota;c__Ktedonobacteria;o__JG30-KF-AS9;f__;g__;s__	151	FALSE
k__Bacteria;p__Bacillota;c__Bacilli;o__Bacillales;f__Paenibacillaceae;__;__	150	FALSE
k__Bacteria;p__Bacteroidota;c__Cytophagia;o__Cytophagales;__;__;__	150	FALSE
k__Bacteria;p__AD3;c__ABS-6;o__;f__;g__;s__	149	FALSE
k__Bacteria;p__Pseudomonadota;c__Alphaproteobacteria;o__Rhizobiales;f__Hyphomicrobiaceae;__;__	148	FALSE
k__Bacteria;p__Acidobacteria;c__DA052;o__Ellin6513;f__;g__;s__	148	FALSE
k__Bacteria;p__Chlamydiae;c__Chlamydiia;o__Chlamydiales;f__;g__;s__	147	FALSE
k__Bacteria;p__Bacteroidota;c__Sphingobacteriia;o__Sphingobacteriales;f__Sphingobacteriaceae;g__Pedobacter;s__	147	FALSE
k__Bacteria;p__Actinomycetota;c__Actinobacteria;o__Actinomycetales;f__Kineosporiaceae;g__Kineococcus;s__xinjiangensis	146	FALSE
k__Bacteria;p__Pseudomonadota;c__Betaproteobacteria;o__A21b;f__EB1003;g__;s__	146	FALSE
k__Bacteria;p__Actinomycetota;c__Actinobacteria;o__Actinomycetales;f__Intrasporangiaceae;g__Lapillicoccus;s__jejuensis	145	FALSE
k__Bacteria;p__Chloroflexota;c__TK10;o__B07_WMSP1;f__;g__;s__	144	FALSE
k__Bacteria;p__Planctomycetota;c__Phycisphaerae;o__Phycisphaerales;f__;g__;s__	144	FALSE
k__Bacteria;p__Bacteroidota;c__Flavobacteriia;o__Flavobacteriales;f__Flavobacteriaceae;g__Capnocytophaga;s__canimorsus	143	FALSE
k__Bacteria;p__Acidobacteria;c__Acidobacteriia;o__Acidobacteriales;f__Acidobacteriaceae;g__Terriglobus;s__saanensis	142	FALSE
k__Bacteria;p__Verrucomicrobia;c__[Spartobacteria];o__[Chthoniobacterales];f__[Chthoniobacteraceae];g__Chthoniobacter;s__	142	FALSE
k__Bacteria;p__TM6;c__SJA-4;o__;f__;g__;s__	141	FALSE
k__Bacteria;p__Pseudomonadota;c__Gammaproteobacteria;o__Xanthomonadales;f__Xanthomonadaceae;g__Stenotrophomonas;s__panacihumi	140	FALSE
k__Bacteria;p__Pseudomonadota;c__Gammaproteobacteria;o__Legionellales;f__Coxiellaceae;g__Rickettsiella;s__	140	FALSE
k__Bacteria;p__Pseudomonadota;c__Betaproteobacteria;o__Burkholderiales;f__Oxalobacteraceae;g__Duganella;s__nigrescens	140	FALSE
k__Bacteria;p__Bacillota;c__Clostridia;o__Clostridiales;f__Clostridiaceae;g__Clostridium;s__gasigenes	139	FALSE
k__Bacteria;p__Fusobacteria;c__Fusobacteriia;o__Fusobacteriales;f__Fusobacteriaceae;g__;s__	139	FALSE
k__Bacteria;p__Verrucomicrobiota;c__[Pedosphaerae];o__[Pedosphaerales];f__Ellin517;g__;s__	139	FALSE
k__Bacteria;p__Pseudomonadota;c__Gammaproteobacteria;o__Legionellales;f__Coxiellaceae;__;__	139	FALSE
k__Bacteria;p__TM7;c__TM7-3;o__I025;f__;g__;s__	138	FALSE
k__Bacteria;p__Pseudomonadota;c__Betaproteobacteria;o__Burkholderiales;f__Burkholderiaceae;g__Burkholderia;s__graminis	138	FALSE
k__Bacteria;p__Pseudomonadota;c__Deltaproteobacteria;o__Myxococcales;f__Cystobacteraceae;__;__	137	FALSE
k__Bacteria;p__Cyanobacteria;c__Chloroplast;o__Chlorophyta;f__Trebouxiophyceae;g__Chloroidium;s__saccharophilum	137	FALSE
k__Bacteria;p__Planctomycetota;c__Planctomycetia;o__Gemmatales;f__Isosphaeraceae;g__Nostocoida;__	135	FALSE
k__Bacteria;p__Pseudomonadota;c__Betaproteobacteria;o__Burkholderiales;f__Alcaligenaceae;g__Castellaniella;__	135	FALSE
k__Bacteria;p__Actinomycetota;c__Actinobacteria;o__Actinomycetales;f__Micrococcaceae;g__Rothia;__	135	FALSE
k__Bacteria;p__Pseudomonadota;c__Alphaproteobacteria;o__Rhodobacterales;f__Rhodobacteraceae;g__Amaricoccus;s__	134	FALSE
k__Bacteria;p__Chloroflexota;c__Thermomicrobia;o__;f__;g__;s__	134	FALSE
k__Bacteria;p__Pseudomonadota;c__Deltaproteobacteria;o__Myxococcales;f__Cystobacterineae;g__;s__	134	FALSE
k__Bacteria;p__Bacillota;c__Bacilli;o__Bacillales;f__Bacillaceae;g__Virgibacillus;s__	133	FALSE
k__Bacteria;p__Actinomycetota;c__Actinobacteria;o__Actinomycetales;f__Microbacteriaceae;g__Frondihabitans;s__australicus	131	FALSE
k__Bacteria;p__TM7;__;__;__;__;__	131	FALSE
k__Bacteria;p__Actinomycetota;c__Actinobacteria;o__Actinomycetales;f__Nocardiaceae;__;__	131	FALSE
k__Bacteria;p__Mycoplasmatota;c__Mollicutes;o__Mycoplasmatales;f__Mycoplasmataceae;g__Mycoplasma;s__	130	FALSE
k__Bacteria;p__Actinomycetota;c__Actinobacteria;o__Actinomycetales;f__Micrococcaceae;g__Micrococcus;__	130	FALSE
k__Bacteria;p__Pseudomonadota;c__Gammaproteobacteria;o__Enterobacteriales;f__Enterobacteriaceae;g__Pantoea;__	130	FALSE
k__Bacteria;p__Pseudomonadota;c__Betaproteobacteria;o__Burkholderiales;f__Burkholderiaceae;g__Burkholderia;s__gladioli	130	FALSE
k__Bacteria;p__Pseudomonadota;c__Gammaproteobacteria;o__Pseudomonadales;f__Moraxellaceae;g__Enhydrobacter;s__	130	FALSE
k__Bacteria;p__Pseudomonadota;c__Deltaproteobacteria;o__Bdellovibrionales;f__Bdellovibrionaceae;g__Bdellovibrio;s__	130	FALSE
k__Bacteria;p__Actinomycetota;c__Actinobacteria;o__Actinomycetales;f__Nocardioidaceae;g__Nocardioides;s__plantarum	130	FALSE
k__Bacteria;p__Armatimonadota;c__Chthonomonadetes;o__Chthonomonadales;f__Chthonomonadaceae;g__;s__	129	FALSE
k__Bacteria;p__Pseudomonadota;c__Betaproteobacteria;o__Burkholderiales;f__Burkholderiaceae;g__Burkholderia;s__tuberum	129	FALSE
k__Bacteria;p__Bacteroidota;c__Flavobacteriia;o__Flavobacteriales;f__[Weeksellaceae];__;__	128	FALSE
k__Bacteria;p__Acidobacteria;c__Acidobacteriia;o__Acidobacteriales;f__Acidobacteriaceae;g__Edaphobacter;s__modestum	128	FALSE
k__Bacteria;p__Actinomycetota;c__Actinobacteria;o__Actinomycetales;f__Actinomycetaceae;g__Actinomyces;s__	128	FALSE
k__Bacteria;p__Pseudomonadota;c__Gammaproteobacteria;o__Legionellales;f__Coxiellaceae;g__Aquicella;s__	127	FALSE
k__Bacteria;p__Actinomycetota;c__Thermoleophilia;o__Solirubrobacterales;__;__;__	127	FALSE
k__Bacteria;p__Pseudomonadota;c__Gammaproteobacteria;o__Xanthomonadales;f__Xanthomonadaceae;g__Pseudoxanthomonas;s__indica	127	FALSE
k__Bacteria;p__Bacteroidota;__;__;__;__;__	127	FALSE
k__Bacteria;p__Bacillota;c__Clostridia;o__Clostridiales;f__Ruminococcaceae;g__Ruminococcus;s__	127	FALSE
k__Bacteria;p__Actinomycetota;c__Actinobacteria;o__Actinomycetales;f__Nocardioidaceae;g__Propionicimonas;s__	127	FALSE
k__Bacteria;p__TM7;c__TM7-3;o__EW055;f__;g__;s__	126	FALSE
k__Bacteria;p__Pseudomonadota;c__Alphaproteobacteria;o__Rhizobiales;f__Hyphomicrobiaceae;g__Rhodoplanes;s__	126	FALSE
k__Bacteria;p__Armatimonadota;c__Chthonomonadetes;o__Chthonomonadales;f__Chthonomonadaceae;__;__	126	FALSE
k__Bacteria;p__Bacteroidota;c__Cytophagia;o__Cytophagales;f__;g__;s__	126	FALSE
k__Bacteria;p__Bacillota;c__Clostridia;o__Clostridiales;f__Peptostreptococcaceae;g__Clostridium;s__ruminantium	126	FALSE
k__Bacteria;p__Gemmatimonadota;c__Gemm-1;o__;f__;g__;s__	125	FALSE
k__Bacteria;p__Pseudomonadota;c__Alphaproteobacteria;o__Rhodospirillales;f__;g__;s__	125	FALSE
k__Bacteria;p__Actinomycetota;c__Actinobacteria;o__Actinomycetales;f__Corynebacteriaceae;g__Corynebacterium;__	124	FALSE
k__Bacteria;p__Pseudomonadota;c__Alphaproteobacteria;o__Caulobacterales;f__Caulobacteraceae;g__Brevundimonas;s__poindexterae	121	FALSE
k__Bacteria;p__Bacillota;c__Bacilli;o__Lactobacillales;f__Enterococcaceae;g__Enterococcus;s__casseliflavus	121	FALSE
k__Bacteria;p__Bacteroidota;c__Flavobacteriia;o__Flavobacteriales;f__Flavobacteriaceae;g__Flavobacterium;s__	121	FALSE
k__Bacteria;p__Actinomycetota;c__Actinobacteria;o__Actinomycetales;f__Ruaniaceae;g__;s__	119	FALSE
k__Bacteria;p__Acidobacteria;c__Solibacteres;o__Solibacterales;f__MVS-65;g__;s__	119	FALSE
k__Bacteria;p__Pseudomonadota;c__Deltaproteobacteria;o__;f__;g__;s__	118	FALSE
k__Bacteria;p__Pseudomonadota;c__Alphaproteobacteria;o__Rhodospirillales;f__Acetobacteraceae;g__Gluconacetobacter;__	117	FALSE
k__Bacteria;p__Actinomycetota;c__Actinobacteria;o__Actinomycetales;f__Frankiaceae;g__Kaistibacter;s__ginsenosidimutans	116	FALSE
k__Bacteria;p__Cyanobacteria;c__Chloroplast;o__CAB-I;f__;g__;s__	116	FALSE
k__Bacteria;p__Acidobacteria;c__Acidobacteriia;o__Acidobacteriales;f__Acidobacteriaceae;g__Acidopila;s__rosea	115	FALSE
k__Bacteria;p__Acidobacteria;c__Acidobacteriia;o__Acidobacteriales;f__Acidobacteriaceae;g__Acidicapsa;s__borealis	115	FALSE
k__Bacteria;p__Acidobacteria;c__[Chloracidobacteria];o__RB41;f__;g__;s__	114	FALSE
k__Bacteria;p__Pseudomonadota;c__Betaproteobacteria;o__Burkholderiales;f__Comamonadaceae;g__Acidovorax;s__wohlfahrtii	113	FALSE
k__Bacteria;p__Acidobacteria;c__Acidobacteriia;o__Acidobacteriales;f__Acidobacteriaceae;__;__	111	FALSE
k__Bacteria;p__Pseudomonadota;c__Deltaproteobacteria;o__Myxococcales;f__Cystobacteraceae;g__Cystobacter;s__	111	FALSE
k__Bacteria;p__Pseudomonadota;c__Betaproteobacteria;o__Neisseriales;f__Neisseriaceae;g__Aquitalea;s__	110	FALSE
k__Bacteria;p__Pseudomonadota;c__Alphaproteobacteria;o__Rhizobiales;f__Phyllobacteriaceae;g__Nitratireductor;s__indicus	110	FALSE
k__Bacteria;p__Actinomycetota;c__Actinobacteria;o__Actinomycetales;f__Dermabacteraceae;g__Brachybacterium;s__conglomeratum	110	FALSE
k__Bacteria;p__Bacteroidota;c__Sphingobacteriia;o__Sphingobacteriales;f__;g__;s__	110	FALSE
k__Bacteria;p__Pseudomonadota;c__Alphaproteobacteria;o__Rhizobiales;f__Xanthobacteraceae;g__Labrys;s__	109	FALSE
k__Bacteria;p__Bacillota;c__Bacilli;o__Bacillales;f__Paenibacillaceae;g__Paenibacillus;s__	109	FALSE
k__Bacteria;p__Pseudomonadota;c__Alphaproteobacteria;o__Rhodospirillales;f__Acetobacteraceae;g__;s__	109	FALSE
k__Bacteria;p__Pseudomonadota;c__Alphaproteobacteria;o__Rhodospirillales;f__Rhodospirillaceae;g__Reyranella;s__massiliensis	108	FALSE
k__Bacteria;p__Pseudomonadota;c__Betaproteobacteria;o__Burkholderiales;f__Comamonadaceae;g__Leptothrix;s__ginsengisoli	108	FALSE
k__Bacteria;p__Bacillota;c__Bacilli;o__Lactobacillales;f__Carnobacteriaceae;g__Isobaculum;s__melis	108	FALSE
k__Bacteria;p__Pseudomonadota;c__Alphaproteobacteria;o__Sphingomonadales;f__Sphingomonadaceae;g__Sphingomonas;s__changbaiensis	107	FALSE
k__Bacteria;p__Pseudomonadota;c__Betaproteobacteria;o__Neisseriales;f__Neisseriaceae;g__Vogesella;s__	107	FALSE
k__Bacteria;p__Actinomycetota;c__Actinobacteria;o__Actinomycetales;f__Nocardiaceae;g__Segniliparus;s__rotundus	107	FALSE
k__Bacteria;p__Bacillota;c__Clostridia;o__Clostridiales;f__[Tissierellaceae];g__ph2;s__	105	FALSE
k__Bacteria;p__Pseudomonadota;c__Betaproteobacteria;o__Burkholderiales;f__Burkholderiaceae;g__Burkholderia;__	105	FALSE
k__Bacteria;p__Bacillota;c__Clostridia;o__Clostridiales;f__Lachnospiraceae;__;__	105	FALSE
k__Bacteria;p__Bacillota;c__Erysipelotrichi;o__Erysipelotrichales;f__Erysipelotrichaceae;g__Erysipelothrix;s__	105	FALSE
k__Bacteria;p__Pseudomonadota;c__Alphaproteobacteria;o__Caulobacterales;f__Caulobacteraceae;g__Brevundimonas;__	105	FALSE
k__Bacteria;p__Actinomycetota;c__Actinobacteria;o__Actinomycetales;f__Williamsiaceae;g__Williamsia;s__serinedens	104	FALSE
k__Bacteria;p__Pseudomonadota;c__Alphaproteobacteria;o__Sphingomonadales;f__Sphingomonadaceae;g__Zymomonas;s__	104	FALSE
k__Bacteria;p__Actinomycetota;c__Actinobacteria;o__Actinomycetales;f__Nocardioidaceae;g__Kribbella;s__	104	FALSE
k__Bacteria;p__Pseudomonadota;c__Alphaproteobacteria;o__Rhizobiales;f__Phyllobacteriaceae;g__Aliihoeflea;s__aestuarii	104	FALSE
k__Bacteria;p__Pseudomonadota;c__Gammaproteobacteria;o__Pasteurellales;f__Pasteurellaceae;g__Aggregatibacter;s__pneumotropica	103	FALSE
k__Bacteria;p__Pseudomonadota;c__Gammaproteobacteria;o__Pseudomonadales;f__Pseudomonadaceae;__;__	102	FALSE
k__Bacteria;p__Fusobacteria;c__Fusobacteriia;o__Fusobacteriales;f__Leptotrichiaceae;g__Streptobacillus;s__moniliformis	102	FALSE
k__Bacteria;p__Pseudomonadota;c__Alphaproteobacteria;o__Rhodobacterales;f__Rhodobacteraceae;__;__	102	FALSE
k__Bacteria;p__Pseudomonadota;c__Gammaproteobacteria;o__Pseudomonadales;f__Moraxellaceae;g__Acinetobacter;s__guillouiae	101	FALSE
k__Bacteria;p__Pseudomonadota;c__Betaproteobacteria;o__Burkholderiales;f__Burkholderiaceae;g__Salinispora;s__tropica	101	FALSE
k__Bacteria;p__Pseudomonadota;c__Betaproteobacteria;o__Methylophilales;f__Methylophilaceae;g__Methylotenera;s__versatilis	101	FALSE
k__Bacteria;p__Pseudomonadota;c__Betaproteobacteria;o__Burkholderiales;f__Oxalobacteraceae;g__Herbaspirillum;__	101	FALSE
k__Bacteria;p__[Thermi];c__Deinococci;o__Thermales;f__Thermaceae;g__Thermus;s__	101	FALSE
k__Bacteria;p__Pseudomonadota;c__Alphaproteobacteria;o__Rhizobiales;f__Bartonellaceae;__;__	101	FALSE
k__Bacteria;p__Pseudomonadota;c__Gammaproteobacteria;o__Xanthomonadales;f__Xanthomonadaceae;g__Stenotrophomonas;s__rhizophila	101	FALSE
k__Bacteria;p__Pseudomonadota;c__Alphaproteobacteria;o__Rhizobiales;f__Bradyrhizobiaceae;g__Blastobacter;s__denitrificans	100	FALSE
k__Bacteria;p__Bacteroidota;c__Sphingobacteriia;o__Sphingobacteriales;f__Sphingobacteriaceae;g__Mucilaginibacter;__	100	FALSE
k__Bacteria;p__Pseudomonadota;c__Alphaproteobacteria;o__Sphingomonadales;f__Erythrobacteraceae;g__Porphyrobacter;s__dokdonensis	100	FALSE
k__Bacteria;p__Actinomycetota;c__Actinobacteria;o__Actinomycetales;f__Micrococcaceae;g__Nesterenkonia;s__	100	FALSE
k__Bacteria;p__Pseudomonadota;c__Alphaproteobacteria;o__Rhizobiales;f__Rhizobiaceae;g__Rhizobium;s__multihospitium	100	FALSE
k__Bacteria;p__Pseudomonadota;c__Gammaproteobacteria;o__Xanthomonadales;f__Xanthomonadaceae;g__Lysobacter;s__pocheonensis	99	FALSE
k__Bacteria;p__Pseudomonadota;c__Alphaproteobacteria;o__Rhizobiales;f__Beijerinckiaceae;g__Methylocapsa;s__aurea	99	FALSE
k__Bacteria;p__Actinomycetota;c__Actinobacteria;o__Actinomycetales;f__Micrococcaceae;g__Rothia;s__amarae	98	FALSE
k__Bacteria;p__Pseudomonadota;c__Gammaproteobacteria;o__Pseudomonadales;f__Moraxellaceae;g__Acinetobacter;s__johnsonii	97	FALSE
k__Bacteria;p__Actinomycetota;c__Actinobacteria;o__Actinomycetales;f__Dermacoccaceae;g__Dermacoccus;s__	97	FALSE
k__Bacteria;p__Actinomycetota;c__Actinobacteria;o__Actinomycetales;f__Nocardioidaceae;g__Marmoricola;__	97	FALSE
k__Bacteria;p__Bacillota;c__Bacilli;o__Bacillales;f__Staphylococcaceae;__;__	97	FALSE
k__Bacteria;p__Pseudomonadota;c__Alphaproteobacteria;o__Rhizobiales;f__Phyllobacteriaceae;__;__	96	FALSE
k__Bacteria;p__Bacillota;c__Bacilli;o__Bacillales;f__Staphylococcaceae;g__;s__	96	FALSE
k__Bacteria;p__Bacteroidota;c__[Saprospirae];o__[Saprospirales];f__Chitinophagaceae;g__Chitinophaga;__	96	FALSE
k__Bacteria;p__Acidobacteria;c__Acidobacteriia;o__Acidobacteriales;f__Acidobacteriaceae;g__Terriglobus;s__	96	FALSE
k__Bacteria;p__Pseudomonadota;c__Alphaproteobacteria;o__BD7-3;f__;g__;s__	96	FALSE
k__Bacteria;p__Actinomycetota;c__Actinobacteria;o__Actinomycetales;f__Nocardiaceae;g__Nocardia;s__	95	FALSE
k__Bacteria;p__Pseudomonadota;c__Gammaproteobacteria;o__Legionellales;f__Legionellaceae;g__;s__	95	FALSE
k__Bacteria;p__Cyanobacteria;c__Synechococcophycideae;o__Synechococcales;f__Acaryochloridaceae;g__Acaryochloris;s__	95	FALSE
k__Bacteria;p__Actinomycetota;c__Actinobacteria;o__Actinomycetales;f__Frankiaceae;__;__	95	FALSE
k__Bacteria;p__Pseudomonadota;c__Alphaproteobacteria;o__Rhizobiales;f__Beijerinckiaceae;g__Chelatococcus;s__asaccharovorans	93	FALSE
k__Bacteria;p__Pseudomonadota;c__Gammaproteobacteria;o__Enterobacteriales;f__Enterobacteriaceae;g__Serratia;__	93	FALSE
k__Bacteria;p__Pseudomonadota;c__Deltaproteobacteria;o__Myxococcales;f__Polyangiaceae;g__Chondromyces;s__	93	FALSE
k__Bacteria;p__Pseudomonadota;c__Betaproteobacteria;o__Burkholderiales;f__Comamonadaceae;g__Acidovorax;s__defluvii	92	FALSE
k__Bacteria;p__Bacillota;c__Bacilli;o__Bacillales;f__Bacillaceae;g__Bacillus;s__horneckiae	91	FALSE
k__Bacteria;p__Bacillota;c__Bacilli;o__Gemellales;f__Gemellaceae;g__Gemella;s__	91	FALSE
k__Bacteria;p__Actinomycetota;c__Actinobacteria;o__Actinomycetales;f__Micrococcaceae;g__Arthrobacter;__	91	FALSE
k__Bacteria;p__Bacillota;c__Clostridia;o__Clostridiales;f__Clostridiaceae;g__Clostridium;s__subterminale	91	FALSE
k__Bacteria;p__Pseudomonadota;c__Betaproteobacteria;o__Burkholderiales;f__Oxalobacteraceae;g__Massilia;__	91	FALSE
k__Bacteria;p__Actinomycetota;c__Actinobacteria;o__Actinomycetales;f__Micromonosporaceae;__;__	91	FALSE
k__Bacteria;p__Pseudomonadota;c__Alphaproteobacteria;o__Caulobacterales;f__Caulobacteraceae;g__Nitrobacteria;s__hamadaniensis	91	FALSE
k__Bacteria;p__Pseudomonadota;c__Betaproteobacteria;o__Burkholderiales;f__Alcaligenaceae;g__Bordetella;__	91	FALSE
k__Bacteria;p__Pseudomonadota;c__Betaproteobacteria;o__Burkholderiales;f__Oxalobacteraceae;g__Herbaspirillum;s__	91	FALSE
k__Bacteria;p__Pseudomonadota;c__Betaproteobacteria;o__Burkholderiales;f__Comamonadaceae;__;__	91	FALSE
k__Bacteria;p__Pseudomonadota;c__Alphaproteobacteria;o__Rickettsiales;__;__;__	91	FALSE
k__Bacteria;p__Pseudomonadota;c__Alphaproteobacteria;o__Sphingomonadales;f__Sphingomonadaceae;g__Sphingobium;s__estrogenivorans	91	FALSE
k__Bacteria;p__Pseudomonadota;c__Alphaproteobacteria;o__Sphingomonadales;f__Sphingomonadaceae;g__Sphingomonas;s__yabuuchiae	91	FALSE
k__Bacteria;p__Pseudomonadota;c__Betaproteobacteria;o__Procabacteriales;f__Procabacteriaceae;g__;s__	90	FALSE
k__Bacteria;p__Actinomycetota;c__Actinobacteria;o__Actinomycetales;f__Nocardioidaceae;g__Marmoricola;s__bigeumensis	90	FALSE
k__Bacteria;p__Actinomycetota;c__Actinobacteria;o__Actinomycetales;f__Nocardiaceae;g__Rhodococcus;s__globerulus	90	FALSE
k__Bacteria;p__Pseudomonadota;c__Gammaproteobacteria;o__Xanthomonadales;f__Xanthomonadaceae;g__Luteibacter;s__rhizovicinus	89	FALSE
k__Bacteria;p__Cyanobacteria;c__Chloroplast;o__Streptophyta;f__;g__;s__	89	FALSE
k__Bacteria;p__Pseudomonadota;c__Epsilonproteobacteria;o__Campylobacterales;f__Helicobacteraceae;g__Helicobacter;__	89	FALSE
k__Bacteria;p__Cyanobacteria;c__4C0d-2;o__MLE1-12;f__;g__;s__	88	FALSE
k__Bacteria;p__Actinomycetota;c__Actinobacteria;o__Actinomycetales;f__Mycobacteriaceae;g__Mycobacterium;s__gordonae	88	FALSE
k__Bacteria;p__Pseudomonadota;c__Deltaproteobacteria;o__Myxococcales;f__Myxococcaceae;g__Myxococcus;s__	88	FALSE
k__Bacteria;p__Pseudomonadota;c__Gammaproteobacteria;o__Aeromonadales;f__Aeromonadaceae;g__Aeromonas;__	87	FALSE
k__Bacteria;p__Pseudomonadota;c__Gammaproteobacteria;o__Xanthomonadales;f__Xanthomonadaceae;g__Stenotrophomonas;s__	87	FALSE
k__Bacteria;p__Actinomycetota;c__Actinobacteria;o__Actinomycetales;f__Propionibacteriaceae;g__Propionibacterium;s__	87	FALSE
k__Bacteria;p__Actinomycetota;c__Actinobacteria;o__Actinomycetales;f__Microbacteriaceae;g__Microbacterium;__	86	FALSE
k__Bacteria;p__Pseudomonadota;c__Gammaproteobacteria;o__Enterobacteriales;f__Enterobacteriaceae;g__Providencia;__	86	FALSE
k__Bacteria;p__Bacteroidota;c__Sphingobacteriia;o__Sphingobacteriales;f__Sphingobacteriaceae;g__Sphingobacterium;s__multivorum	86	FALSE
k__Bacteria;p__Bacteroidota;c__Bacteroidia;o__Bacteroidales;f__;g__;s__	86	FALSE
k__Bacteria;p__Bacteroidota;c__Bacteroidia;o__Bacteroidales;f__Porphyromonadaceae;g__Porphyromonas;s__	85	FALSE
k__Bacteria;p__Pseudomonadota;c__Alphaproteobacteria;o__Sphingomonadales;f__Sphingomonadaceae;g__Sphingomonas;s__wittichii	85	FALSE
k__Bacteria;p__Pseudomonadota;c__Alphaproteobacteria;o__Rickettsiales;f__Anaplasmataceae;g__Anaplasma;s__	84	FALSE
k__Bacteria;p__Pseudomonadota;c__Alphaproteobacteria;o__Rhizobiales;f__Beijerinckiaceae;g__Salinarimonas;s__rosea	84	FALSE
k__Bacteria;p__Pseudomonadota;c__Gammaproteobacteria;o__Xanthomonadales;f__Xanthomonadaceae;g__Pseudoxanthomonas;s__mexicana	83	FALSE
k__Bacteria;p__Bacillota;c__Bacilli;o__Bacillales;f__Paenibacillaceae;g__Cohnella;s__	83	FALSE
k__Bacteria;p__Pseudomonadota;c__Betaproteobacteria;o__Burkholderiales;f__Alcaligenaceae;g__Bordetella;s__ansorpii	82	FALSE
k__Bacteria;p__Pseudomonadota;c__Alphaproteobacteria;o__Rickettsiales;f__Anaplasmataceae;g__Ehrlichia;s__	80	FALSE
k__Bacteria;p__Pseudomonadota;c__Gammaproteobacteria;o__Xanthomonadales;f__Xanthomonadaceae;g__Stenotrophomonas;s__geniculata	78	FALSE
k__Bacteria;p__Pseudomonadota;c__Alphaproteobacteria;o__Rhizobiales;f__Bartonellaceae;g__Bartonella;__	77	FALSE
k__Bacteria;p__Bacillota;c__Bacilli;o__Bacillales;__;__;__	77	FALSE
k__Bacteria;p__Pseudomonadota;c__Alphaproteobacteria;o__Rhizobiales;f__Hyphomicrobiaceae;g__Devosia;s__	77	FALSE
k__Bacteria;p__Actinomycetota;c__Actinobacteria;o__Actinomycetales;f__Mycobacteriaceae;g__Mycobacterium;s__llatzerense	76	FALSE
k__Bacteria;p__Bacillota;c__Bacilli;o__Bacillales;f__Bacillaceae;g__Bacillus;s__cellulosilyticus	76	FALSE
k__Bacteria;p__Pseudomonadota;c__Betaproteobacteria;o__Burkholderiales;f__Oxalobacteraceae;__;__	75	FALSE
k__Bacteria;p__Bacillota;c__Bacilli;o__Bacillales;f__Bacillaceae;g__Anaerobacillus;s__	72	FALSE
k__Bacteria;p__Bacteroidota;c__[Saprospirae];o__[Saprospirales];f__Chitinophagaceae;g__Sediminibacterium;s__	71	FALSE
k__Bacteria;p__Actinomycetota;c__Actinobacteria;o__Actinomycetales;f__Corynebacteriaceae;g__Corynebacterium;s__	70	FALSE
k__Bacteria;p__Armatimonadota;c__Armatimonadia;o__Armatimonadales;f__Armatimonadaceae;g__;s__	70	FALSE
k__Bacteria;p__Pseudomonadota;c__Alphaproteobacteria;o__Rhizobiales;f__Methylobacteriaceae;g__Methylobacterium;s__mesophilicum	67	FALSE
k__Bacteria;p__Pseudomonadota;c__Alphaproteobacteria;o__Caulobacterales;f__Caulobacteraceae;g__Brevundimonas;s__vesicularis	66	FALSE
k__Bacteria;p__Pseudomonadota;c__Alphaproteobacteria;o__Rhizobiales;f__Methylocystaceae;__;__	65	FALSE
k__Bacteria;p__Actinomycetota;c__Actinobacteria;o__Actinomycetales;f__Corynebacteriaceae;g__Corynebacterium;s__bovis	65	FALSE
k__Bacteria;p__Pseudomonadota;c__Alphaproteobacteria;o__Ellin329;f__;g__;s__	63	FALSE
k__Bacteria;p__Actinomycetota;c__Actinobacteria;o__Actinomycetales;f__Brevibacteriaceae;g__Brevibacterium;s__casei	63	FALSE
k__Bacteria;p__Actinomycetota;c__Actinobacteria;o__Actinomycetales;f__Streptomycetaceae;g__Streptomyces;__	63	FALSE
k__Bacteria;p__Planctomycetota;c__Planctomycetia;o__Pirellulales;f__Pirellulaceae;g__;s__	62	FALSE
k__Bacteria;p__Actinomycetota;c__Actinobacteria;o__Actinomycetales;f__Micrococcaceae;g__Kocuria;s__halotolerans	61	FALSE
k__Bacteria;p__Actinomycetota;c__Actinobacteria;o__Actinomycetales;f__Mycobacteriaceae;g__Mycobacterium;__	60	FALSE
k__Bacteria;p__Actinomycetota;c__Actinobacteria;o__Actinomycetales;f__Mycobacteriaceae;g__Mycobacterium;s__	57	FALSE
k__Bacteria;p__Pseudomonadota;c__Betaproteobacteria;o__Burkholderiales;f__Comamonadaceae;g__Delftia;s__	57	FALSE
k__Bacteria;p__Pseudomonadota;c__Betaproteobacteria;o__Burkholderiales;f__Comamonadaceae;g__Acidovorax;s__temperans	56	FALSE
k__Bacteria;p__Pseudomonadota;c__Alphaproteobacteria;o__Caulobacterales;f__Caulobacteraceae;g__;s__	56	FALSE
k__Bacteria;p__Actinomycetota;c__Actinobacteria;o__Actinomycetales;f__Microbacteriaceae;g__Leifsonia;__	56	FALSE
k__Bacteria;p__Actinomycetota;c__Actinobacteria;o__Actinomycetales;f__Propionibacteriaceae;g__Propionibacterium;s__acnes	49	FALSE
k__Bacteria;p__Pseudomonadota;__;__;__;__;__	48	FALSE
k__Bacteria;p__Actinomycetota;c__Actinobacteria;o__Actinomycetales;f__Microbacteriaceae;__;__	47	FALSE
k__Bacteria;p__Pseudomonadota;c__Alphaproteobacteria;o__Rhizobiales;f__Bradyrhizobiaceae;g__Afipia;__	46	FALSE
k__Bacteria;p__Pseudomonadota;c__Alphaproteobacteria;o__Rickettsiales;f__;g__;s__	44	FALSE
k__Bacteria;p__Pseudomonadota;c__Betaproteobacteria;o__Burkholderiales;f__Alcaligenaceae;__;__	42	FALSE
k__Bacteria;p__Pseudomonadota;c__Gammaproteobacteria;o__Pseudomonadales;f__Moraxellaceae;g__Acinetobacter;s__	38	FALSE
k__Bacteria;p__Chloroflexota;c__Ktedonobacteria;o__Thermogemmatisporales;f__Thermogemmatisporaceae;g__;s__	36	FALSE
k__Bacteria;p__Pseudomonadota;c__Gammaproteobacteria;o__Xanthomonadales;f__Xanthomonadaceae;g__Stenotrophomonas;__	27	FALSE
k__Bacteria;p__Chlamydiae;c__Chlamydiia;o__Chlamydiales;f__Rhabdochlamydiaceae;g__Candidatus Rhabdochlamydia;s__	27	FALSE
k__Bacteria;p__Pseudomonadota;c__Alphaproteobacteria;o__Rhizobiales;f__Beijerinckiaceae;g__Methylocapsa;__	19	FALSE
k__Bacteria;p__Pseudomonadota;c__Alphaproteobacteria;o__Rickettsiales;f__Rickettsiaceae;g__Rickettsia;s__	14	FALSE
k__Bacteria;p__Pseudomonadota;c__Betaproteobacteria;o__Burkholderiales;f__Burkholderiaceae;g__Burkholderia;s__	12	FALSE
k__Bacteria;p__Pseudomonadota;c__Alphaproteobacteria;o__Rhizobiales;__;__;__	6	FALSE

## Sheet: Supplementary Table 5 (B-1) 
Supplementary Table 5 (B) ANCOM analysis results for Adult ticks: Percentile. HS: Haemaphysalis shimoga; DC: Dermacentor compactus; IG: Ixodes granulatus; DA: Dermacentor atrosignatus; DS: Dermacentor steini
Percentile	0	25	50	75	100	0	25	50	75	100	0	25	50	75	100	0	25	50	75	100	0	25	50	75	100
Group	HS	HS	HS	HS	HS	DC	DC	DC	DC	DC	IG	IG	IG	IG	IG	DA	DA	DA	DA	DA	DS	DS	DS	DS	DS
k__Bacteria;p__;c__;o__;f__;g__;s__	1	1	1	1	1	1	1	1	8.75	32	1	1	1	1	10	1	1	15	34.5	51	1	1	1	1	24
k__Bacteria;p__AD3;c__ABS-6;o__;f__;g__;s__	1	1	1	1	1	1	1	1	3.75	12	1	1	1	1	1	1	1	1	1	1	1	1	1	1	1
k__Bacteria;p__Acidobacteria;c__Acidobacteria-6;o__iii1-15;f__;g__;s__	1	1	1	1	1	1	1	8	16	19	1	1	1	1	1	1	1	1	1	1	1	1	1	1	1
k__Bacteria;p__Acidobacteria;c__Acidobacteriia;o__Acidobacteriales;f__Acidobacteriaceae;__;__	1	1	1	1	1	1	1	1	21.5	83	1	1	1	1	1	1	1	1	1	1	1	1	1	1	43
k__Bacteria;p__Acidobacteria;c__Acidobacteriia;o__Acidobacteriales;f__Acidobacteriaceae;g__Acidicapsa;s__borealis	1	1	1	1	1	1	1	1	1	1	1	1	1	1	1	1	1	1	1	1	1	1	1	1	39
k__Bacteria;p__Acidobacteria;c__Acidobacteriia;o__Acidobacteriales;f__Acidobacteriaceae;g__Acidopila;s__rosea	1	1	1	1	1	1	1	1	1	1	1	1	1	1	1	1	1	1	1	1	1	1	1	1	41
k__Bacteria;p__Acidobacteria;c__Acidobacteriia;o__Acidobacteriales;f__Acidobacteriaceae;g__Edaphobacter;s__modestum	1	1	1	1	1	1	1	1	1	1	1	1	1	1	1	1	1	1	14.25	54	1	1	1	10	29
k__Bacteria;p__Acidobacteria;c__Acidobacteriia;o__Acidobacteriales;f__Acidobacteriaceae;g__Granulicella;__	1	1	1	1	1	1	1	14.5	32	44	1	1	1	1	1	1	1	1	4	13	1	1	1	12.5	62
k__Bacteria;p__Acidobacteria;c__Acidobacteriia;o__Acidobacteriales;f__Acidobacteriaceae;g__Granulicella;s__paludicola	1	1	1	1	1	1	1	1	25.5	99	1	1	1	1	1	1	1	1	16	61	1	1	1	1	35
k__Bacteria;p__Acidobacteria;c__Acidobacteriia;o__Acidobacteriales;f__Acidobacteriaceae;g__Granulicella;s__rosea	1	1	1	1	1	1	1	1	10.75	40	1	1	1	1	1	1	1	1	1	1	1	1	1	1	1
k__Bacteria;p__Acidobacteria;c__Acidobacteriia;o__Acidobacteriales;f__Acidobacteriaceae;g__Terriglobus;s__	1	1	1	1	1	1	1	1	1	1	1	1	1	1	1	1	1	1	28.5	111	1	1	1	1	141
k__Bacteria;p__Acidobacteria;c__Acidobacteriia;o__Acidobacteriales;f__Acidobacteriaceae;g__Terriglobus;s__saanensis	1	1	1	1	1	1	1	1	2.5	7	1	1	1	1	1	1	1	1	1	1	1	1	1	1	1
k__Bacteria;p__Acidobacteria;c__Acidobacteriia;o__Acidobacteriales;f__Koribacteraceae;g__;s__	1	1	1	1	1	1	1	1	12.25	46	1	1	1	1	1	1	1	1	1	1	1	1	1	1	1
k__Bacteria;p__Acidobacteria;c__DA052;o__Ellin6513;f__;g__;s__	1	1	1	1	1	1	1	1	3.5	11	1	1	1	1	1	1	1	1	1	1	1	1	1	1	1
k__Bacteria;p__Acidobacteria;c__Solibacteres;o__Solibacterales;__;__;__	1	1	1	1	1	1	19.75	39	59.75	83	1	1	1	1	1	1	1	1	1	1	1	1	1	1	80
k__Bacteria;p__Acidobacteria;c__Solibacteres;o__Solibacterales;f__;g__;s__	1	1	1	1	11	1	42.25	57.5	59	59	1	1	1	1	1	1	1	15.5	32.5	40	1	1	1	16.5	29
k__Bacteria;p__Acidobacteria;c__Solibacteres;o__Solibacterales;f__MVS-65;g__;s__	1	1	1	1	1	1	1	1	1	1	1	1	1	1	1	1	1	1	1	1	1	1	1	1	25
k__Bacteria;p__Acidobacteria;c__Solibacteres;o__Solibacterales;f__Solibacteraceae;g__;s__	1	1	1	1	1	1	1	36	87	135	1	1	1	1	1	1	1	39.5	78	78	1	1	1	1	203
k__Bacteria;p__Acidobacteria;c__Solibacteres;o__Solibacterales;f__Solibacteraceae;g__Candidatus Solibacter;s__	1	1	1	1	1	1	1	1	19.25	74	1	1	1	1	27	1	1	23.5	47.5	52	1	1	1	21	65
k__Bacteria;p__Acidobacteria;c__Sva0725;o__Sva0725;f__;g__;s__	1	1	1	1	1	1	1	1	1	1	1	1	1	1	1	1	1	1	6.5	23	1	1	1	1	1
k__Bacteria;p__Acidobacteria;c__[Chloracidobacteria];o__PK29;f__;g__;s__	1	1	1	1	1	1	1	1	4.5	15	1	1	1	1	1	1	1	1	1	1	1	1	1	1	1
k__Bacteria;p__Acidobacteria;c__[Chloracidobacteria];o__RB41;f__;g__;s__	1	1	1	1	34	1	1	6.5	12.5	14	1	1	1	1	1	1	1	1	1	1	1	1	1	1	74
k__Bacteria;p__Acidobacteria;c__[Chloracidobacteria];o__RB41;f__Ellin6075;g__;s__	1	1	1	1	31	1	1	10	25.25	44	1	1	1	1	1	27	36	48	84.75	168	1	1	1	21.5	29
k__Bacteria;p__Acidobacteria;c__iii1-8;o__DS-18;f__;g__;s__	1	1	1	1	1	1	1	1	1	1	1	1	1	1	1	1	1	1	3.5	11	1	1	1	1	1
k__Bacteria;p__Actinomycetota;c__Acidimicrobiia;o__Acidimicrobiales;f__;g__;s__	1	1	1	1	1	1	27.25	39	49.25	71	1	1	1	1	1	1	1	1	1	1	1	1	1	15	37
k__Bacteria;p__Actinomycetota;c__Acidimicrobiia;o__Acidimicrobiales;f__C111;g__;s__	1	1	1	1	1	1	16	22.5	25	28	1	1	1	1	1	1	1	1	7.25	26	1	1	1	1	1
k__Bacteria;p__Actinomycetota;c__Acidimicrobiia;o__Acidimicrobiales;f__C111;g__Ilumatobacter;s__fluminis	1	1	1	1	1	1	1	14	36	63	1	1	1	1	1	1	1	1	1	1	1	1	1	14	56
k__Bacteria;p__Actinomycetota;c__Acidimicrobiia;o__Acidimicrobiales;f__EB1017;g__;s__	1	1	1	1	1	1	1	1	7	25	1	1	1	1	1	1	1	1	1	1	1	1	1	1	1
k__Bacteria;p__Actinomycetota;c__Actinobacteria;o__Actinomycetales;__;__;__	1	1	1	1	58	44	51.5	99.5	163.5	219	1	1	1	1	78	1	1	1	15.25	58	1	1	22	96	291
k__Bacteria;p__Actinomycetota;c__Actinobacteria;o__Actinomycetales;f__;g__;s__	1	1	1	1	1	1	1	1	34.5	135	1	1	1	1	1	1	1	1	16.25	62	1	1	1	1	1
k__Bacteria;p__Actinomycetota;c__Actinobacteria;o__Actinomycetales;f__Brevibacteriaceae;g__Brevibacterium;s__casei	1	1	1	1	55	1	1	1	1	1	1	1	1	1	47	1	1	1	1	1	1	1	1	1	1
k__Bacteria;p__Actinomycetota;c__Actinobacteria;o__Actinomycetales;f__Corynebacteriaceae;g__Corynebacterium;__	1	1	1	1	1	1	1	1	1	1	1	1	1	1	1	1	1	1	1	1	1	1	1	1	20
k__Bacteria;p__Actinomycetota;c__Actinobacteria;o__Actinomycetales;f__Corynebacteriaceae;g__Corynebacterium;s__	1	1	1	1	48	1	1	1	1	1	1	1	1	1	154	1	1	1	1	1	1	1	1	1	1
k__Bacteria;p__Actinomycetota;c__Actinobacteria;o__Actinomycetales;f__Corynebacteriaceae;g__Corynebacterium;s__bovis	1	1	1	1	1	1	1	1	1	1	1	1	1	1	126	1	1	1	1	1	1	1	1	1	85
k__Bacteria;p__Actinomycetota;c__Actinobacteria;o__Actinomycetales;f__Dermabacteraceae;g__Brachybacterium;s__conglomeratum	1	1	1	1	1	1	1	1	1	1	1	1	1	1	1	1	1	1	1	1	1	1	1	1	30
k__Bacteria;p__Actinomycetota;c__Actinobacteria;o__Actinomycetales;f__Dermacoccaceae;g__Dermacoccus;s__	1	1	1	1	1	1	1	1	1	1	1	1	1	1	1	1	1	1	1	1	1	1	1	1	46
k__Bacteria;p__Actinomycetota;c__Actinobacteria;o__Actinomycetales;f__Frankiaceae;__;__	1	1	1	1	8	1	1	1	1	1	1	1	1	1	1	1	1	1	1	1	1	1	1	1	39
k__Bacteria;p__Actinomycetota;c__Actinobacteria;o__Actinomycetales;f__Frankiaceae;g__Actinomycetales;s__Ellin122	1	1	1	1	1	1	1	3	9	21	1	1	1	1	1	1	1	41.5	90.25	115	1	1	1	32.5	178
k__Bacteria;p__Actinomycetota;c__Actinobacteria;o__Actinomycetales;f__Frankiaceae;g__Kaistibacter;s__ginsenosidimutans	1	1	1	1	1	1	1	1	12	45	1	1	1	1	1	1	1	1	23.75	92	1	1	1	22.5	53
k__Bacteria;p__Actinomycetota;c__Actinobacteria;o__Actinomycetales;f__Intrasporangiaceae;__;__	1	1	1	1	1	1	1	1.5	8.25	27	1	1	1	1	1	1	1	8.5	20.75	35	1	1	1	1	1
k__Bacteria;p__Actinomycetota;c__Actinobacteria;o__Actinomycetales;f__Intrasporangiaceae;g__Lapillicoccus;s__jejuensis	1	1	1	1	9	1	1	1	1	1	1	1	1	1	1	1	1	1	1	1	1	1	1	1	1
k__Bacteria;p__Actinomycetota;c__Actinobacteria;o__Actinomycetales;f__Kineosporiaceae;__;__	1	1	1	1	1	1	1	5.5	15.25	31	1	1	1	1	1	1	1	1	1	1	1	1	1	1	1
k__Bacteria;p__Actinomycetota;c__Actinobacteria;o__Actinomycetales;f__Kineosporiaceae;g__Kineococcus;s__xinjiangensis	1	1	1	1	1	1	1	1	1.25	2	1	1	1	1	1	1	1	1	1	1	1	1	1	1	1
k__Bacteria;p__Actinomycetota;c__Actinobacteria;o__Actinomycetales;f__Kineosporiaceae;g__Kineosporia;s__rhamnosa	1	1	1	1	1	1	1	22.5	53.75	83	1	1	1	1	1	1	1	1	17.5	67	1	1	1	14.5	40
k__Bacteria;p__Actinomycetota;c__Actinobacteria;o__Actinomycetales;f__Microbacteriaceae;__;__	1	1	1	1	1	1	1	1	1	1	1	1	1	1	66	1	1	1	15.5	59	1	1	1	1	51
k__Bacteria;p__Actinomycetota;c__Actinobacteria;o__Actinomycetales;f__Microbacteriaceae;g__Frondihabitans;s__australicus	1	1	1	1	1	1	1	1	1	1	1	1	1	1	1	1	1	1	1	1	1	1	1	1	27
k__Bacteria;p__Actinomycetota;c__Actinobacteria;o__Actinomycetales;f__Microbacteriaceae;g__Leifsonia;__	1	1	1	1	8	1	1	1	5	17	1	1	1	1	1	1	1	1	1	1	1	1	1	1	1
k__Bacteria;p__Actinomycetota;c__Actinobacteria;o__Actinomycetales;f__Micrococcaceae;g__Kocuria;s__halotolerans	1	1	1	1	1	1	1	1	1	1	1	1	1	1	42	1	1	1	8.75	32	1	1	1	1	38
k__Bacteria;p__Actinomycetota;c__Actinobacteria;o__Actinomycetales;f__Micrococcaceae;g__Micrococcus;__	1	1	1	1	12	1	1	1	1	1	1	1	1	1	1	1	1	1	1	1	1	1	1	1	1
k__Bacteria;p__Actinomycetota;c__Actinobacteria;o__Actinomycetales;f__Micrococcaceae;g__Rothia;__	1	1	1	1	1	1	1	1	1	1	1	1	1	1	15	1	1	1	1	1	1	1	1	1	1
k__Bacteria;p__Actinomycetota;c__Actinobacteria;o__Actinomycetales;f__Micrococcaceae;g__Rothia;s__amarae	1	1	1	1	1	1	1	1	1	1	1	1	1	1	49	1	1	1	1	1	1	1	1	1	1
k__Bacteria;p__Actinomycetota;c__Actinobacteria;o__Actinomycetales;f__Micromonosporaceae;__;__	1	1	1	1	1	1	1	1	1	1	1	1	1	1	47	1	1	1	15.75	60	1	1	1	1	18
k__Bacteria;p__Actinomycetota;c__Actinobacteria;o__Actinomycetales;f__Micromonosporaceae;g__Micromonospora;__	1	1	1	1	1	1	1	1	11	41	1	1	1	1	1	1	1	1	20.25	78	1	1	1	1	1
k__Bacteria;p__Actinomycetota;c__Actinobacteria;o__Actinomycetales;f__Mycobacteriaceae;g__Mycobacterium;__	1	1	1	1	41	1	1	1	1	1	1	1	1	1	1	1	1	1	1	1	1	1	1	1	31
k__Bacteria;p__Actinomycetota;c__Actinobacteria;o__Actinomycetales;f__Mycobacteriaceae;g__Mycobacterium;s__	1	1	1	1	29	1	1	1	1	1	1	1	1	1	1	1	1	1	12.25	46	1	1	1	1	1
k__Bacteria;p__Actinomycetota;c__Actinobacteria;o__Actinomycetales;f__Mycobacteriaceae;g__Mycobacterium;s__celatum	1	1	2	44.5	93	1	1	1	20.25	78	1	1	1	1	28	1	1	1	1	1	1	1	1	1	27
k__Bacteria;p__Actinomycetota;c__Actinobacteria;o__Actinomycetales;f__Mycobacteriaceae;g__Mycobacterium;s__gordonae	1	1	1	1	42	1	1	1	1	1	1	1	1	1	1	1	1	1	1	1	1	1	1	1	4
k__Bacteria;p__Actinomycetota;c__Actinobacteria;o__Actinomycetales;f__Mycobacteriaceae;g__Mycobacterium;s__llatzerense	1	1	1	1	1	1	1	1	1	1	1	1	1	1	76	1	1	1	1	1	1	1	1	1	44
k__Bacteria;p__Actinomycetota;c__Actinobacteria;o__Actinomycetales;f__Nocardiaceae;__;__	1	1	1	1	1	1	1	1	4.5	15	1	1	1	1	1	1	1	1	1	1	1	1	1	1	4
k__Bacteria;p__Actinomycetota;c__Actinobacteria;o__Actinomycetales;f__Nocardiaceae;g__Nocardia;s__	1	1	1	1	1	1	1	1	1	1	1	1	1	1	23	1	1	1	1	1	1	1	1	1	1
k__Bacteria;p__Actinomycetota;c__Actinobacteria;o__Actinomycetales;f__Nocardiaceae;g__Rhodococcus;s__kunmingensis	1	1	1	1	1	1	1	1	4.5	15	1	1	1	1	1	1	1	1	1	1	1	1	1	1	1
k__Bacteria;p__Actinomycetota;c__Actinobacteria;o__Actinomycetales;f__Nocardiaceae;g__Segniliparus;s__rotundus	1	1	1	1	1	1	1	1	1	1	1	1	1	1	35	1	1	1	1	1	1	1	1	1	1
k__Bacteria;p__Actinomycetota;c__Actinobacteria;o__Actinomycetales;f__Nocardioidaceae;__;__	1	1	1	1	1	1	1	1	26.5	103	1	1	1	1	1	1	1	1	2.25	6	1	1	1	1	1
k__Bacteria;p__Actinomycetota;c__Actinobacteria;o__Actinomycetales;f__Nocardioidaceae;g__Kribbella;s__	1	1	1	1	1	1	1	1	4	13	1	1	1	1	32	1	1	1	1	1	1	1	1	1	1
k__Bacteria;p__Actinomycetota;c__Actinobacteria;o__Actinomycetales;f__Nocardioidaceae;g__Marmoricola;__	1	1	1	1	1	1	1	1	12.5	47	1	1	1	1	1	1	1	1	1	1	1	1	1	1	46
k__Bacteria;p__Actinomycetota;c__Actinobacteria;o__Actinomycetales;f__Nocardioidaceae;g__Marmoricola;s__aequoreus	1	1	1	1	1	1	1	1	1	1	1	1	1	1	1	1	1	1	12	45	1	1	1	1	1
k__Bacteria;p__Actinomycetota;c__Actinobacteria;o__Actinomycetales;f__Nocardioidaceae;g__Marmoricola;s__aurantiacus	1	1	1	1	1	1	1	1	1	1	1	1	1	1	1	1	1	1	9.25	34	1	1	1	1	1
k__Bacteria;p__Actinomycetota;c__Actinobacteria;o__Actinomycetales;f__Nocardioidaceae;g__Marmoricola;s__bigeumensis	1	1	1	1	1	1	1	1	9.25	34	1	1	1	1	1	1	1	1	27	105	1	1	1	1	104
k__Bacteria;p__Actinomycetota;c__Actinobacteria;o__Actinomycetales;f__Nocardioidaceae;g__Nocardioides;__	1	1	1	1	1	1	1	20	50	83	1	1	1	1	1	1	1	1	17	65	1	1	1	1	1
k__Bacteria;p__Actinomycetota;c__Actinobacteria;o__Actinomycetales;f__Nocardioidaceae;g__Nocardioides;s__plantarum	1	1	1	1	1	1	1	1	1	1	1	1	1	1	21	1	1	1	1	1	1	1	1	1	1
k__Bacteria;p__Actinomycetota;c__Actinobacteria;o__Actinomycetales;f__Propionibacteriaceae;g__Microlunatus;__	1	1	1	1	1	1	1	1	1	1	1	1	1	1	1	1	1	1	1	1	1	1	1	1	6
k__Bacteria;p__Actinomycetota;c__Actinobacteria;o__Actinomycetales;f__Propionibacteriaceae;g__Microlunatus;s__panaciterrae	1	1	1	1	1	1	1	1	18	69	1	1	1	1	1	1	1	1	11.75	44	1	1	1	1	1
k__Bacteria;p__Actinomycetota;c__Actinobacteria;o__Actinomycetales;f__Propionibacteriaceae;g__Propionibacterium;s__acnes	1	1	1	1	32	1	1	1	1	1	1	1	1	1	50	1	1	1	1	1	1	1	1	1	1
k__Bacteria;p__Actinomycetota;c__Actinobacteria;o__Actinomycetales;f__Pseudonocardiaceae;__;__	1	1	1	1	1	1	1	1	8.5	31	1	1	1	1	1	1	1	1	16.75	64	1	1	1	1	1
k__Bacteria;p__Actinomycetota;c__Actinobacteria;o__Actinomycetales;f__Pseudonocardiaceae;g__Actinomycetospora;s__chiangmaiensis	1	1	1	1	1	1	20.5	47.5	77.5	106	1	1	1	1	78	1	1	22.5	51	72	1	1	1	68.5	172
k__Bacteria;p__Actinomycetota;c__Actinobacteria;o__Actinomycetales;f__Pseudonocardiaceae;g__Pseudonocardia;__	1	1	1	1	1	1	1	17.5	40.75	61	1	1	1	1	35	1	1	1	7.75	28	1	1	1	1	56
k__Bacteria;p__Actinomycetota;c__Actinobacteria;o__Actinomycetales;f__Pseudonocardiaceae;g__Pseudonocardia;s__	1	1	1	1	1	7	22	49.5	79.25	101	1	1	1	1	1	1	1	27.5	65	98	1	1	1	1	112
k__Bacteria;p__Actinomycetota;c__Actinobacteria;o__Actinomycetales;f__Pseudonocardiaceae;g__Pseudonocardia;s__halophobica	1	1	1	1	1	1	14.5	24.5	35.5	52	1	1	1	1	1	1	1	1	3.75	12	1	1	1	1	39
k__Bacteria;p__Actinomycetota;c__Actinobacteria;o__Actinomycetales;f__Ruaniaceae;g__;s__	1	1	1	1	1	1	1	1	1	1	1	1	1	1	1	1	1	1	1	1	1	1	1	1	25
k__Bacteria;p__Actinomycetota;c__Actinobacteria;o__Actinomycetales;f__Streptomycetaceae;g__Streptomyces;__	1	1	1	1	1	1	1	1	1	1	1	1	1	1	151	1	1	1	15.25	58	1	1	1	1	19
k__Bacteria;p__Actinomycetota;c__Actinobacteria;o__Actinomycetales;f__Thermomonosporaceae;__;__	1	1	1	1	1	1	1	1	5.25	18	1	1	1	1	1	1	1	1	1	1	1	1	1	1	1
k__Bacteria;p__Actinomycetota;c__Actinobacteria;o__Actinomycetales;f__Thermomonosporaceae;g__Actinomadura;__	1	1	1	1	1	1	1	1	8	29	1	1	1	1	1	1	1	1	1	1	1	1	1	1	1
k__Bacteria;p__Actinomycetota;c__Actinobacteria;o__Actinomycetales;f__Tsukamurellaceae;g__;s__	1	1	1	1	1	1	1	1	7.5	27	1	1	1	1	1	1	1	1	1	1	1	1	1	1	1
k__Bacteria;p__Actinomycetota;c__Actinobacteria;o__Actinomycetales;f__Williamsiaceae;g__Williamsia;s__serinedens	1	1	1	1	24	1	1	1	1	1	1	1	1	1	1	1	1	1	1	1	1	1	1	1	1
k__Bacteria;p__Actinomycetota;c__Thermoleophilia;o__Solirubrobacterales;__;__;__	1	1	1	1	1	1	1	1	12.5	47	1	1	1	1	1	1	1	1	5.25	18	1	1	1	8	31
k__Bacteria;p__Actinomycetota;c__Thermoleophilia;o__Solirubrobacterales;f__;g__;s__	1	1	1	1	1	1	46	77.5	104.75	137	1	1	1	1	44	1	1	25	60.75	96	1	1	1	36.5	84
k__Bacteria;p__Actinomycetota;c__Thermoleophilia;o__Solirubrobacterales;f__Conexibacteraceae;__;__	1	1	1	1	1	1	1	1	10	37	1	1	1	1	1	1	1	1	24	93	1	1	1	12	58
k__Bacteria;p__Actinomycetota;c__Thermoleophilia;o__Solirubrobacterales;f__Conexibacteraceae;g__;s__	1	1	1	1	1	1	1	1	51.25	202	1	1	1	1	1	1	1	19.5	41	50	1	1	1	1	65
k__Bacteria;p__Actinomycetota;c__Thermoleophilia;o__Solirubrobacterales;f__Patulibacteraceae;g__;s__	1	1	1	1	1	1	1	1	4	13	1	1	1	1	1	1	1	2	10.25	32	1	1	1	13	69
k__Bacteria;p__Actinomycetota;c__Thermoleophilia;o__Solirubrobacterales;f__Solirubrobacteraceae;g__;s__	1	1	1	1	1	1	1	43	102	153	1	1	1	1	1	1	1	25.5	71.75	137	1	1	1	7	54
k__Bacteria;p__Actinomycetota;c__Thermoleophilia;o__Solirubrobacterales;f__Solirubrobacteraceae;g__Solirubrobacter;s__	1	1	1	1	1	1	1	1	1	1	1	1	1	1	1	1	1	1	4.5	15	1	1	1	1	1
k__Bacteria;p__Armatimonadota;c__Armatimonadia;o__Armatimonadales;f__Armatimonadaceae;g__;s__	1	1	1	1	1	1	1	1	1	1	1	1	1	1	29	1	1	1	8.5	31	1	1	1	1	49
k__Bacteria;p__Armatimonadota;c__Armatimonadia;o__FW68;f__;g__;s__	1	1	1	1	1	1	1	7	13.5	15	1	1	1	1	1	1	1	13.5	32.75	53	1	1	1	1	60
k__Bacteria;p__Armatimonadota;c__Chthonomonadetes;o__Chthonomonadales;f__Chthonomonadaceae;__;__	1	1	1	1	1	1	1	1	1	1	1	1	1	1	1	1	1	1	1	1	1	1	1	1	29
k__Bacteria;p__Armatimonadota;c__Chthonomonadetes;o__Chthonomonadales;f__Chthonomonadaceae;g__;s__	1	1	1	1	1	1	1	1	1	1	1	1	1	1	1	1	1	1	14.25	54	1	1	1	1	27
k__Bacteria;p__Armatimonadota;c__Chthonomonadetes;o__Chthonomonadales;f__Chthonomonadaceae;g__Chthonomonas;s__	1	1	1	1	1	1	5.5	9	11.5	13	1	1	1	1	1	1	1	6	27.5	77	1	1	1	12.5	20
k__Bacteria;p__Armatimonadota;c__OPB50;o__;f__;g__;s__	1	1	1	1	1	1	1	1	1	1	1	1	1	1	1	1	1	1	3.25	10	1	1	1	1	1
k__Bacteria;p__Armatimonadota;c__[Fimbriimonadia];o__[Fimbriimonadales];f__[Fimbriimonadaceae];g__Fimbriimonas;s__	1	1	1	1	1	1	1	1	1	1	1	1	1	1	1	1	1	11	23	29	1	1	1	1	26
k__Bacteria;p__BRC1;c__PRR-11;o__;f__;g__;s__	1	1	1	1	1	1	1	1	7.5	27	1	1	1	1	1	1	1	1	1	1	1	1	1	1	1
k__Bacteria;p__Bacteroidota;__;__;__;__;__	1	1	1	1	1	1	1	1	11	41	1	1	1	1	1	1	1	1	3.75	12	1	1	1	5.5	20
k__Bacteria;p__Bacteroidota;c__Bacteroidia;o__Bacteroidales;f__;g__;s__	1	1	1	1	1	1	1	1	2.5	7	1	1	1	1	1	1	1	1	4.25	14	1	1	1	1	13
k__Bacteria;p__Bacteroidota;c__Cytophagia;o__Cytophagales;__;__;__	1	1	1	1	1	1	1	1	1	1	1	1	1	1	1	1	1	1	1.25	2	1	1	1	1	1
k__Bacteria;p__Bacteroidota;c__Cytophagia;o__Cytophagales;f__;g__;s__	1	1	1	1	1	1	1	1	1	1	1	1	1	1	1	1	1	1	1	1	1	1	1	1	21
k__Bacteria;p__Bacteroidota;c__Cytophagia;o__Cytophagales;f__Cytophagaceae;g__Hymenobacter;s__	1	1	1	1	1	1	1	2	5.25	12	1	1	1	1	1	1	1	4	12.75	30	1	1	1	13	37
k__Bacteria;p__Bacteroidota;c__Cytophagia;o__Cytophagales;f__Cytophagaceae;g__Spirosoma;s__	1	1	1	1	1	1	20.5	31	53.75	110	1	1	1	1	1	1	27.25	40.5	95.25	246	1	1	33	42.5	164
k__Bacteria;p__Bacteroidota;c__Flavobacteriia;o__Flavobacteriales;f__Flavobacteriaceae;__;__	1	1	1	1	1	1	1	1	6.25	22	1	1	1	1	1	1	1	1	3.25	10	1	1	1	1	1
k__Bacteria;p__Bacteroidota;c__Flavobacteriia;o__Flavobacteriales;f__Flavobacteriaceae;g__Capnocytophaga;s__canimorsus	1	1	1	1	1	1	1	1	1	1	1	1	1	1	12	1	1	1	1	1	1	1	1	1	1
k__Bacteria;p__Bacteroidota;c__Flavobacteriia;o__Flavobacteriales;f__Flavobacteriaceae;g__Flavobacterium;s__	1	1	1	1	1	1	1	1	1	1	1	1	1	1	1	1	1	1	1	1	1	1	1	1	28
k__Bacteria;p__Bacteroidota;c__Flavobacteriia;o__Flavobacteriales;f__[Weeksellaceae];__;__	1	1	1	1	1	1	1	1	1	1	1	1	1	1	1	1	1	1	1	1	1	1	1	1	17
k__Bacteria;p__Bacteroidota;c__Sphingobacteriia;o__Sphingobacteriales;f__;g__;s__	1	1	1	1	1	1	1	1	3.25	10	1	1	1	1	1	1	1	1	8.25	30	1	1	1	3.5	11
k__Bacteria;p__Bacteroidota;c__Sphingobacteriia;o__Sphingobacteriales;f__Sphingobacteriaceae;__;__	1	1	1	1	1	1	1	1	1	1	1	1	1	1	1	1	1	1	7.75	28	1	1	1	1	3
k__Bacteria;p__Bacteroidota;c__Sphingobacteriia;o__Sphingobacteriales;f__Sphingobacteriaceae;g__Mucilaginibacter;__	1	1	1	1	1	1	1	1	1	1	1	1	1	1	1	1	1	1	8.5	31	1	1	1	1	72
k__Bacteria;p__Bacteroidota;c__Sphingobacteriia;o__Sphingobacteriales;f__Sphingobacteriaceae;g__Mucilaginibacter;s__composti	1	1	1	1	1	1	1	1	1	1	1	1	1	1	1	1	1	1	1	1	1	1	1	1	8
k__Bacteria;p__Bacteroidota;c__Sphingobacteriia;o__Sphingobacteriales;f__Sphingobacteriaceae;g__Mucilaginibacter;s__rigui	1	1	1	1	1	1	1	1	1	1	1	1	1	1	1	1	1	1	7.75	28	1	1	1	1	1
k__Bacteria;p__Bacteroidota;c__Sphingobacteriia;o__Sphingobacteriales;f__Sphingobacteriaceae;g__Pedobacter;s__	1	1	1	1	1	1	1	1	1	1	1	1	1	1	11	1	1	1	1	1	1	1	1	1	1
k__Bacteria;p__Bacteroidota;c__Sphingobacteriia;o__Sphingobacteriales;f__Sphingobacteriaceae;g__Sphingobacterium;s__multivorum	1	1	1	1	1	1	1	1	1	1	1	1	1	1	67	1	1	1	1	1	1	1	1	1	1
k__Bacteria;p__Bacteroidota;c__[Saprospirae];o__[Saprospirales];f__Chitinophagaceae;__;__	1	1	1	1	25	1	1	16.5	39.5	62	1	1	1	1	1	1	1	1	17	65	1	1	1	3	9
k__Bacteria;p__Bacteroidota;c__[Saprospirae];o__[Saprospirales];f__Chitinophagaceae;g__;s__	1	1	1	1	16	1	62.5	110	139	145	1	1	1	1	63	21	62.25	101.5	148.75	214	1	2	17	112	161
k__Bacteria;p__Bacteroidota;c__[Saprospirae];o__[Saprospirales];f__Chitinophagaceae;g__Chitinophaga;__	1	1	1	1	1	1	1	1	1	1	1	1	1	1	48	1	1	1	1	1	1	1	1	1	1
k__Bacteria;p__Bacteroidota;c__[Saprospirae];o__[Saprospirales];f__Chitinophagaceae;g__Ferruginibacter;s__alkalilentus	1	1	1	1	1	1	1	1	1	1	1	1	1	1	1	1	1	1	8	29	1	1	1	1	1
k__Bacteria;p__Bacteroidota;c__[Saprospirae];o__[Saprospirales];f__Chitinophagaceae;g__Flavisolibacter;s__	1	1	1	1	1	1	22.75	41.5	74.5	139	1	1	1	1	1	1	1	1	17.5	67	1	1	1	23	62
k__Bacteria;p__Bacteroidota;c__[Saprospirae];o__[Saprospirales];f__Chitinophagaceae;g__Sediminibacterium;s__	1	1	1	1	1	1	1	1	1	1	1	1	1	1	43	1	1	1	1	1	1	1	1	1	1
k__Bacteria;p__Chlamydiae;c__Chlamydiia;o__Chlamydiales;f__;g__;s__	1	1	1	1	1	1	1	1	1	1	1	1	1	1	11	1	1	1	1	1	1	1	1	1	1
k__Bacteria;p__Chlamydiae;c__Chlamydiia;o__Chlamydiales;f__Rhabdochlamydiaceae;g__Candidatus Rhabdochlamydia;s__	1	1	1	1	83	1	1	1	1	1	1	1	1	37	83	1	1	1	1	1	1	1	1	1	50
k__Bacteria;p__Chloroflexota;c__Anaerolineae;o__SBR1031;f__A4b;g__;s__	1	1	1	1	1	1	1	1	20.5	79	1	1	1	1	1	1	1	1	1	1	1	1	1	1	1
k__Bacteria;p__Chloroflexota;c__C0119;o__;f__;g__;s__	1	1	1	1	8	1	1	13	28.25	38	1	1	1	1	1	1	1	9	24.25	46	1	1	1	1	23
k__Bacteria;p__Chloroflexota;c__Chloroflexi;o__AKIW781;f__;g__;s__	1	1	1	1	1	1	1	5.5	14	26	1	1	1	1	1	1	1	1	2.25	6	1	1	1	1	18
k__Bacteria;p__Chloroflexota;c__Chloroflexi;o__Chloroflexales;f__FFCH7168;g__;s__	1	1	1	1	1	1	13	24.5	36.25	49	1	1	1	1	1	1	1	1	25.75	100	1	1	1	1	19
k__Bacteria;p__Chloroflexota;c__Chloroflexi;o__[Roseiflexales];f__;g__;s__	1	1	1	1	94	1	1	12	27.5	41	1	1	1	1	1	1	1	1	26.75	104	1	1	1	1	39
k__Bacteria;p__Chloroflexota;c__Chloroflexi;o__[Roseiflexales];f__[Kouleothrixaceae];g__;s__	1	1	1	1	1	1	1	1	3	9	1	1	1	1	1	1	1	1	16.5	63	1	1	1	1	1
k__Bacteria;p__Chloroflexota;c__Ktedonobacteria;o__JG30-KF-AS9;f__;g__;s__	1	1	1	1	1	1	1	1	1	1	1	1	1	1	10	1	1	1	1	1	1	1	1	1	1
k__Bacteria;p__Chloroflexota;c__Ktedonobacteria;o__Ktedonobacterales;f__Ktedonobacteraceae;g__;s__	1	1	1	1	1	1	1	1	1	1	1	1	1	1	1	1	1	1	5	17	1	1	1	1	1
k__Bacteria;p__Chloroflexota;c__Ktedonobacteria;o__Thermogemmatisporales;f__Thermogemmatisporaceae;g__;s__	1	1	1	1	1	1	1	1	4.5	15	1	1	1	1	11	1	1	1	8	29	1	1	1	14.5	68
k__Bacteria;p__Chloroflexota;c__TK10;o__AKYG885;f__Dolo_23;g__;s__	1	1	1	1	1	1	1	1	6.25	22	1	1	1	1	1	1	1	1	1	1	1	1	1	1	1
k__Bacteria;p__Chloroflexota;c__TK10;o__B07_WMSP1;f__;g__;s__	1	1	1	1	1	1	1	1	3.75	12	1	1	1	1	1	1	1	1	1	1	1	1	1	1	1
k__Bacteria;p__Chloroflexota;c__Thermomicrobia;o__;f__;g__;s__	1	1	1	1	1	1	1	1	3	9	1	1	1	1	1	1	1	1	1	1	1	1	1	1	1
k__Bacteria;p__Chloroflexota;c__Thermomicrobia;o__JG30-KF-CM45;f__;g__;s__	1	1	1	1	1	1	1	1	25.75	100	1	1	1	1	1	1	1	1	14	53	1	1	1	1	1
k__Bacteria;p__Cyanobacteria;c__4C0d-2;o__SM1D11;f__;g__;s__	1	1	1	1	1	1	1	1	1	1	1	1	1	1	1	1	1	1	4.25	14	1	1	1	1	1
k__Bacteria;p__Cyanobacteria;c__Chloroplast;o__CAB-I;f__;g__;s__	1	1	1	1	18	1	1	1	1	1	1	1	1	1	1	1	1	1	1	1	1	1	1	1	1
k__Bacteria;p__Cyanobacteria;c__Chloroplast;o__Chlorophyta;f__Trebouxiophyceae;g__Chloroidium;s__saccharophilum	1	1	1	1	1	1	1	1	1.5	3	1	1	1	1	1	1	1	1	1	1	1	1	1	1	1
k__Bacteria;p__Cyanobacteria;c__Chloroplast;o__Streptophyta;f__;g__;s__	1	1	1	1	1	1	1	1	1	1	1	1	1	1	7	1	1	1	1	1	1	1	1	1	42
k__Bacteria;p__Cyanobacteria;c__ML635J-21;o__;f__;g__;s__	1	1	1	1	1	1	1	1	1	1	1	1	1	1	1	1	1	3.5	7.5	12	1	1	1	1	1
k__Bacteria;p__Cyanobacteria;c__Synechococcophycideae;o__Synechococcales;f__Acaryochloridaceae;g__Acaryochloris;s__	1	1	1	1	1	1	1	1	16.75	64	1	1	1	1	1	1	1	1	2.5	7	1	1	1	1	39
k__Bacteria;p__FBP;c__;o__;f__;g__;s__	1	1	1	1	1	1	1	1	1	1	1	1	1	1	1	1	1	1	5.75	20	1	1	1	1	1
k__Bacteria;p__Bacillota;c__Bacilli;__;__;__;__	1	1	1	1	1	1	1	1	1	1	1	1	1	1	9	1	1	1	1	1	1	1	1	1	1
k__Bacteria;p__Bacillota;c__Bacilli;o__Bacillales;__;__;__	1	1	1	1	1	1	1	1	1	1	1	1	1	1	57	1	1	1	1	1	1	1	1	1	32
k__Bacteria;p__Bacillota;c__Bacilli;o__Bacillales;f__Bacillaceae;g__Anaerobacillus;s__	1	1	1	1	15	1	1	1	1	1	1	1	1	1	1	1	1	1	1	1	1	1	1	1	1
k__Bacteria;p__Bacillota;c__Bacilli;o__Bacillales;f__Bacillaceae;g__Bacillus;s__cellulosilyticus	1	1	1	1	1	1	1	1	1	1	1	1	1	1	54	1	1	1	1	1	1	1	1	1	1
k__Bacteria;p__Bacillota;c__Bacilli;o__Bacillales;f__Bacillaceae;g__Virgibacillus;s__	1	1	1	1	1	1	1	1	1.5	3	1	1	1	1	1	1	1	1	1	1	1	1	1	1	1
k__Bacteria;p__Bacillota;c__Bacilli;o__Bacillales;f__Paenibacillaceae;g__Cohnella;s__	1	1	1	1	1	1	1	1	1	1	1	1	1	1	26	1	1	1	1	1	1	1	1	1	31
k__Bacteria;p__Bacillota;c__Bacilli;o__Bacillales;f__Paenibacillaceae;g__Paenibacillus;s__	1	1	1	1	1	1	1	1	1	1	1	1	1	1	33	1	1	1	1	1	1	1	1	1	1
k__Bacteria;p__Bacillota;c__Bacilli;o__Bacillales;f__Staphylococcaceae;__;__	1	1	1	1	1	1	1	1	1	1	1	1	1	1	43	1	1	1	1	1	1	1	1	1	1
k__Bacteria;p__Bacillota;c__Bacilli;o__Bacillales;f__Staphylococcaceae;g__;s__	1	1	1	1	1	1	1	1	1	1	1	1	1	1	46	1	1	1	1	1	1	1	1	1	1
k__Bacteria;p__Bacillota;c__Bacilli;o__Bacillales;f__Staphylococcaceae;g__Staphylococcus;s__aureus	1	1	1	1	1	1	1	1	1	1	1	1	1	1	7	1	1	1	1	1	1	1	1	1	1
k__Bacteria;p__Bacillota;c__Bacilli;o__Gemellales;f__;g__;s__	1	1	1	1	1	1	1	1	1	1	1	1	1	1	3	1	1	1	1	1	1	1	1	1	1
k__Bacteria;p__Bacillota;c__Clostridia;o__Clostridiales;f__Clostridiaceae;g__Clostridium;s__gasigenes	1	1	1	1	1	1	1	1	1	1	1	1	1	1	13	1	1	1	1	1	1	1	1	1	1
k__Bacteria;p__Bacillota;c__Clostridia;o__Clostridiales;f__Lachnospiraceae;__;__	1	1	1	1	1	1	1	1	1	1	1	1	1	1	1	1	1	1	1	1	1	1	1	1	35
k__Bacteria;p__Bacillota;c__Clostridia;o__Clostridiales;f__Peptostreptococcaceae;g__Clostridium;s__ruminantium	1	1	1	1	16	1	1	1	1	1	1	1	1	1	1	1	1	1	1	1	1	1	1	1	1
k__Bacteria;p__Bacillota;c__Clostridia;o__Clostridiales;f__Peptostreptococcaceae;g__[Clostridium];__	1	1	1	1	1	1	1	1	1	1	1	1	1	1	6	1	1	1	1	1	1	1	1	1	1
k__Bacteria;p__Bacillota;c__Clostridia;o__Clostridiales;f__Ruminococcaceae;g__Ruminococcus;s__	1	1	1	1	1	1	1	1	1	1	1	1	1	1	1	1	1	1	1	1	1	1	1	1	18
k__Bacteria;p__Bacillota;c__Clostridia;o__Clostridiales;f__[Tissierellaceae];g__ph2;s__	1	1	1	1	1	1	1	1	1	1	1	1	1	1	30	1	1	1	1	1	1	1	1	1	1
k__Bacteria;p__Bacillota;c__Erysipelotrichi;o__Erysipelotrichales;f__Erysipelotrichaceae;g__Erysipelothrix;s__	1	1	1	1	1	1	1	1	1	1	1	1	1	1	30	1	1	1	1	1	1	1	1	1	1
k__Bacteria;p__Fusobacteria;c__Fusobacteriia;o__Fusobacteriales;f__Fusobacteriaceae;g__;s__	1	1	1	1	1	1	1	1	1	1	1	1	1	1	1	1	1	1	1	1	1	1	1	1	11
k__Bacteria;p__Fusobacteria;c__Fusobacteriia;o__Fusobacteriales;f__Leptotrichiaceae;g__Streptobacillus;s__moniliformis	1	1	1	1	1	1	1	1	1	1	1	1	1	1	35	1	1	1	1	1	1	1	1	1	1
k__Bacteria;p__Gemmatimonadota;c__Gemm-1;o__;f__;g__;s__	1	1	1	1	1	1	1	1	1	1	1	1	1	1	1	1	1	1	1	1	1	1	1	1	26
k__Bacteria;p__Gemmatimonadota;c__Gemmatimonadetes;__;__;__;__	1	1	1	1	1	1	1	3.5	6	6	1	1	1	1	1	1	1	1	1	1	1	1	1	1	1
k__Bacteria;p__Gemmatimonadota;c__Gemmatimonadetes;o__;f__;g__;s__	1	1	1	1	1	1	1	1	3.5	11	1	1	1	1	1	1	1	1	5.5	19	1	1	1	1	1
k__Bacteria;p__Gemmatimonadota;c__Gemmatimonadetes;o__Ellin5290;f__;g__;s__	1	1	1	1	1	1	1	1	2.5	7	1	1	1	1	1	1	1	1	3.5	11	1	1	1	1	1
k__Bacteria;p__Gemmatimonadota;c__Gemmatimonadetes;o__Gemmatimonadales;f__;g__;s__	1	1	1	1	1	1	7.75	25	41.25	45	1	1	1	1	1	1	1	7.5	28.75	73	1	1	1	1	2
k__Bacteria;p__Planctomycetota;c__Phycisphaerae;o__Phycisphaerales;f__;g__;s__	1	1	1	1	1	1	1	1	3.5	11	1	1	1	1	1	1	1	1	1	1	1	1	1	1	1
k__Bacteria;p__Planctomycetota;c__Phycisphaerae;o__WD2101;f__;g__;s__	1	1	1	1	1	63	146.25	193	238.5	318	1	1	1	1	6	1	7.75	161.5	391.75	628	1	1	50	97.5	475
k__Bacteria;p__Planctomycetota;c__Planctomycetia;o__Gemmatales;f__Gemmataceae;g__;s__	1	1	1	1	10	1	1	1	4.25	14	1	1	1	1	21	1	1	40.5	88.75	115	1	1	1	1	16
k__Bacteria;p__Planctomycetota;c__Planctomycetia;o__Gemmatales;f__Gemmataceae;g__Gemmata;s__	1	1	1	1	8	13	14.5	65.5	130.5	174	1	1	1	1	1	1	1	62.5	137	176	1	1	41	58.5	207
k__Bacteria;p__Planctomycetota;c__Planctomycetia;o__Gemmatales;f__Gemmataceae;g__Gemmata;s__obscuriglobus	1	1	1	1	1	1	1	1	1	1	1	1	1	1	1	1	1	10	26	47	1	1	1	1	99
k__Bacteria;p__Planctomycetota;c__Planctomycetia;o__Gemmatales;f__Isosphaeraceae;__;__	1	1	1	1	38	1	1	13	35	65	1	1	1	1	54	1	4.75	67	135	156	1	1	1	57	131
k__Bacteria;p__Planctomycetota;c__Planctomycetia;o__Gemmatales;f__Isosphaeraceae;g__;s__	1	1	1	1	1	1	23.5	43	66.25	100	1	1	1	1	43	1	1	10	30.5	65	1	1	1	13.5	74
k__Bacteria;p__Planctomycetota;c__Planctomycetia;o__Gemmatales;f__Isosphaeraceae;g__Nostocoida;__	1	1	1	1	1	1	1	1	4.75	16	1	1	1	1	8	1	1	1.5	11.5	40	1	1	1	25	67
k__Bacteria;p__Planctomycetota;c__Planctomycetia;o__Gemmatales;f__Isosphaeraceae;g__Nostocoida;s__limicola	1	1	1	1	1	1	1	1	6.75	24	1	1	1	1	1	1	1	1	1	1	1	1	1	1	1
k__Bacteria;p__Planctomycetota;c__Planctomycetia;o__Gemmatales;f__Isosphaeraceae;g__Nostocoida;s__limicola III	1	1	1	1	1	1	1	1	4.75	16	1	1	1	1	1	1	1	1	18.75	72	1	1	1	1	1
k__Bacteria;p__Planctomycetota;c__Planctomycetia;o__Pirellulales;f__Pirellulaceae;g__;s__	1	1	1	1	1	1	1	1	3	9	1	1	1	1	9	1	1	1	7.5	27	1	1	1	1	17
k__Bacteria;p__Planctomycetota;c__Planctomycetia;o__Pirellulales;f__Pirellulaceae;g__Pirellula;s__	1	1	1	1	1	1	1	1	1	1	1	1	1	1	1	1	1	1	4.25	14	1	1	1	1	1
k__Bacteria;p__Planctomycetota;c__Planctomycetia;o__Planctomycetales;f__Planctomycetaceae;g__Planctomyces;s__	1	1	1	1	1	1	1	4	7.5	9	1	1	1	1	20	1	1	6.5	14	20	1	1	1	8.5	49
k__Bacteria;p__Pseudomonadota;__;__;__;__;__	1	1	1	1	138	1	1	1	1	1	1	1	1	1	58	1	1	1	2.75	8	1	1	1	1	2
k__Bacteria;p__Pseudomonadota;c__Alphaproteobacteria;__;__;__;__	1	1	1	1	1	1	1	1	8	29	1	1	1	1	3	1	1	1	1	1	1	1	1	1	1
k__Bacteria;p__Pseudomonadota;c__Alphaproteobacteria;o__;f__;g__;s__	1	1	1	1	1	1	1	8	16.5	21	1	1	1	1	1	1	1	1	1	1	1	1	1	1	1
k__Bacteria;p__Pseudomonadota;c__Alphaproteobacteria;o__BD7-3;f__;g__;s__	1	1	1	1	1	1	1	1	1	1	1	1	1	1	48	1	1	1	1	1	1	1	1	1	1
k__Bacteria;p__Pseudomonadota;c__Alphaproteobacteria;o__Caulobacterales;__;__;__	1	1	1	1	1	1	1	1	1	1	1	1	1	1	1	1	1	1	12.25	46	1	1	1	1	1
k__Bacteria;p__Pseudomonadota;c__Alphaproteobacteria;o__Caulobacterales;f__Caulobacteraceae;__;__	1	1	1	1	1	1	1	23	49.75	64	1	1	1	1	1	1	1	18.5	42.25	61	1	1	1	15.5	76
k__Bacteria;p__Pseudomonadota;c__Alphaproteobacteria;o__Caulobacterales;f__Caulobacteraceae;g__;s__	1	1	1	1	1	1	1	1	1	1	1	1	1	1	1	1	1	1	7	25	1	1	1	1	47
k__Bacteria;p__Pseudomonadota;c__Alphaproteobacteria;o__Caulobacterales;f__Caulobacteraceae;g__Brevundimonas;s__vesicularis	1	1	1	1	12	1	1	1	1	1	1	1	1	1	1	1	1	1	1	1	1	1	1	1	1
k__Bacteria;p__Pseudomonadota;c__Alphaproteobacteria;o__Ellin329;f__;g__;s__	1	1	1	1	1	1	1	1	4.5	15	1	1	1	1	1	1	1	1	5.75	20	1	1	1	1	44
k__Bacteria;p__Pseudomonadota;c__Alphaproteobacteria;o__Rhizobiales;__;__;__	1	1	1	1	95	1	1	25	74.25	150	1	1	1	1	45	1	1	23	59.75	104	1	1	20	77.5	190
k__Bacteria;p__Pseudomonadota;c__Alphaproteobacteria;o__Rhizobiales;f__Aurantimonadaceae;g__Aurantimonas;s__ureilytica	1	1	1	1	11	1	1	1	1	1	1	1	1	1	1	1	1	1	13.5	51	1	1	1	1	1
k__Bacteria;p__Pseudomonadota;c__Alphaproteobacteria;o__Rhizobiales;f__Bartonellaceae;__;__	1	1	1	1	1	1	1	1	1	1	1	1	1	1	38	1	1	1	1	1	1	1	1	1	1
k__Bacteria;p__Pseudomonadota;c__Alphaproteobacteria;o__Rhizobiales;f__Bartonellaceae;g__Bartonella;__	1	1	1	1	1	1	1	1	1	1	1	1	1	1	34	1	1	1	1	1	1	1	1	7.5	33
k__Bacteria;p__Pseudomonadota;c__Alphaproteobacteria;o__Rhizobiales;f__Beijerinckiaceae;__;__	1	1	1	1	90	39	54	64.5	82.5	120	1	1	1	1	10	1	1	18	70.75	178	1	1	43	96	155
k__Bacteria;p__Pseudomonadota;c__Alphaproteobacteria;o__Rhizobiales;f__Beijerinckiaceae;g__Beijerinckia;s__	1	1	1	1	1	42	76.5	99	117.25	139	1	1	1	1	1	1	52	76.5	102.75	159	1	1	24	74	123
k__Bacteria;p__Pseudomonadota;c__Alphaproteobacteria;o__Rhizobiales;f__Beijerinckiaceae;g__Chelatococcus;s__asaccharovorans	1	1	1	1	20	1	1	1	1	1	1	1	1	1	1	1	1	1	10.5	39	1	1	1	1	1
k__Bacteria;p__Pseudomonadota;c__Alphaproteobacteria;o__Rhizobiales;f__Beijerinckiaceae;g__Methylocapsa;__	1	1	1	1	69	1	1	1	20.25	78	1	1	1	1	1	1	1	1	28.25	110	1	1	1	23	118
k__Bacteria;p__Pseudomonadota;c__Alphaproteobacteria;o__Rhizobiales;f__Beijerinckiaceae;g__Methylocapsa;s__aurea	1	1	1	1	1	1	1	1	2	5	1	1	1	1	1	1	1	1	1	1	1	1	1	1	20
k__Bacteria;p__Pseudomonadota;c__Alphaproteobacteria;o__Rhizobiales;f__Beijerinckiaceae;g__Salinarimonas;s__rosea	1	1	1	1	46	1	1	1	1	1	1	1	1	1	1	1	1	1	1	1	1	1	1	1	1
k__Bacteria;p__Pseudomonadota;c__Alphaproteobacteria;o__Rhizobiales;f__Bradyrhizobiaceae;__;__	1	1	1	1	18	1	1	25	58	85	1	1	1	1	1	1	1	1	11	41	1	1	1	1	78
k__Bacteria;p__Pseudomonadota;c__Alphaproteobacteria;o__Rhizobiales;f__Bradyrhizobiaceae;g__Afipia;__	1	1	1	1	1	1	1	1	8.75	32	1	1	1	1	31	1	1	1	1	1	1	1	1	1	68
k__Bacteria;p__Pseudomonadota;c__Alphaproteobacteria;o__Rhizobiales;f__Bradyrhizobiaceae;g__Afipia;s__broomeae	1	1	1	1	1	1	1	29	57.25	58	1	1	1	1	1	1	1	1	15.75	60	1	1	1	1	87
k__Bacteria;p__Pseudomonadota;c__Alphaproteobacteria;o__Rhizobiales;f__Bradyrhizobiaceae;g__Blastobacter;s__denitrificans	1	1	1	1	6	1	1	1	1	1	1	1	1	1	1	1	1	1	1	1	1	1	1	1	1
k__Bacteria;p__Pseudomonadota;c__Alphaproteobacteria;o__Rhizobiales;f__Hyphomicrobiaceae;__;__	1	1	1	1	1	1	1	1	4	13	1	1	1	1	1	1	1	1	1	1	1	1	1	1	1
k__Bacteria;p__Pseudomonadota;c__Alphaproteobacteria;o__Rhizobiales;f__Hyphomicrobiaceae;g__Devosia;s__	1	1	1	1	42	1	1	1	1	1	1	1	1	1	1	1	1	1	1	1	1	1	1	1	1
k__Bacteria;p__Pseudomonadota;c__Alphaproteobacteria;o__Rhizobiales;f__Hyphomicrobiaceae;g__Rhodoplanes;s__	1	1	1	1	1	1	1	1	1	1	1	1	1	1	19	1	1	1	1	1	1	1	1	1	1
k__Bacteria;p__Pseudomonadota;c__Alphaproteobacteria;o__Rhizobiales;f__Methylobacteriaceae;g__Methylobacterium;s__mesophilicum	1	1	1	1	1	1	1	1	1	1	1	1	1	1	24	1	1	1	1	1	1	1	1	1	1
k__Bacteria;p__Pseudomonadota;c__Alphaproteobacteria;o__Rhizobiales;f__Methylobacteriaceae;g__Methylobacterium;s__organophilum	1	1	1	1	1	1	32.5	50.5	74	122	1	1	1	1	1	1	20.5	67.5	109.5	114	1	1	1	42.5	75
k__Bacteria;p__Pseudomonadota;c__Alphaproteobacteria;o__Rhizobiales;f__Methylocystaceae;__;__	1	1	1	1	1	1	1	1	8.5	31	1	1	1	1	1	1	1	1	8.75	32	1	1	1	1	49
k__Bacteria;p__Pseudomonadota;c__Alphaproteobacteria;o__Rhizobiales;f__Phyllobacteriaceae;__;__	1	1	1	1	1	1	1	1	3.25	10	1	1	1	1	1	1	1	1	1	1	1	1	1	1	34
k__Bacteria;p__Pseudomonadota;c__Alphaproteobacteria;o__Rhizobiales;f__Phyllobacteriaceae;g__Aliihoeflea;s__aestuarii	1	1	1	1	1	1	1	1	1	1	1	1	1	1	41	1	1	1	1	1	1	1	1	1	1
k__Bacteria;p__Pseudomonadota;c__Alphaproteobacteria;o__Rhizobiales;f__Phyllobacteriaceae;g__Nitratireductor;s__indicus	1	1	1	1	1	1	1	1	1	1	1	1	1	1	31	1	1	1	1	1	1	1	1	1	1
k__Bacteria;p__Pseudomonadota;c__Alphaproteobacteria;o__Rhizobiales;f__Rhizobiaceae;__;__	1	1	1	1	37	1	1	40.5	81.75	87	1	1	1	1	1	1	1	1	34.25	134	1	1	1	40.5	60
k__Bacteria;p__Pseudomonadota;c__Alphaproteobacteria;o__Rhizobiales;f__Rhizobiaceae;g__Rhizobium;s__multihospitium	1	1	1	1	1	1	1	1	1	1	1	1	1	1	40	1	1	1	1	1	1	1	1	1	1
k__Bacteria;p__Pseudomonadota;c__Alphaproteobacteria;o__Rhizobiales;f__Xanthobacteraceae;g__Labrys;s__	1	1	1	1	1	1	1	1	1	1	1	1	1	1	33	1	1	1	1	1	1	1	1	1	1
k__Bacteria;p__Pseudomonadota;c__Alphaproteobacteria;o__Rhodobacterales;f__Rhodobacteraceae;g__Amaricoccus;s__	1	1	1	1	1	1	1	1	1	1	1	1	1	1	1	1	1	1	1	1	1	1	1	1	14
k__Bacteria;p__Pseudomonadota;c__Alphaproteobacteria;o__Rhodospirillales;f__;g__;s__	1	1	1	1	1	1	1	1	1	1	1	1	1	1	1	1	1	1	1	1	1	1	1	1	26
k__Bacteria;p__Pseudomonadota;c__Alphaproteobacteria;o__Rhodospirillales;f__Acetobacteraceae;__;__	1	1	1	1	35	1	19.75	37	96.25	241	1	1	1	1	12	1	1	1	29	113	1	1	1	81	172
k__Bacteria;p__Pseudomonadota;c__Alphaproteobacteria;o__Rhodospirillales;f__Acetobacteraceae;g__;s__	1	1	1	1	1	1	1	1	5.25	18	1	1	1	1	1	1	1	1	1	1	1	1	1	1	16
k__Bacteria;p__Pseudomonadota;c__Alphaproteobacteria;o__Rhodospirillales;f__Acetobacteraceae;g__Gluconacetobacter;__	1	1	1	1	1	1	1	1	18.5	71	1	1	1	1	1	1	1	1	1	1	1	1	1	1	40
k__Bacteria;p__Pseudomonadota;c__Alphaproteobacteria;o__Rhodospirillales;f__Rhodospirillaceae;__;__	1	1	1	1	1	1	1	1	11	41	1	1	1	1	1	1	1	1	1	1	1	1	1	1	1
k__Bacteria;p__Pseudomonadota;c__Alphaproteobacteria;o__Rhodospirillales;f__Rhodospirillaceae;g__;s__	1	1	1	1	1	1	1	13	26	29	1	1	1	1	1	1	1	1	6.25	22	1	1	1	11	39
k__Bacteria;p__Pseudomonadota;c__Alphaproteobacteria;o__Rhodospirillales;f__Rhodospirillaceae;g__Reyranella;s__massiliensis	1	1	1	1	1	1	1	1	4.25	14	1	1	1	1	1	1	1	1	1	1	1	1	1	1	25
k__Bacteria;p__Pseudomonadota;c__Alphaproteobacteria;o__Rickettsiales;__;__;__	1	1	1	1	1	1	1	1	1	1	1	1	1	1	46	1	1	1	1	1	1	1	1	1	1
k__Bacteria;p__Pseudomonadota;c__Alphaproteobacteria;o__Rickettsiales;f__;g__;s__	1	1	1	16.5	148	1	1	1	1	1	1	1	37	94	3029	1	1	1	1	1	1	1	1	1	29
k__Bacteria;p__Pseudomonadota;c__Alphaproteobacteria;o__Rickettsiales;f__Anaplasmataceae;g__Anaplasma;s__	1	1	1	1	1	1	1	1	1	1	1	1	1	1	54	1	1	1	5.25	18	1	1	1	1	1
k__Bacteria;p__Pseudomonadota;c__Alphaproteobacteria;o__Rickettsiales;f__Anaplasmataceae;g__Ehrlichia;s__	1	1	1	1	35	1	1	1	1	1	1	1	1	1	1	1	1	1	1	1	1	1	1	1	1
k__Bacteria;p__Pseudomonadota;c__Alphaproteobacteria;o__Rickettsiales;f__Rickettsiaceae;g__Rickettsia;s__	1	1	1	1	3661	1	1	26.5	54	60	1	1	1	1	1	1	1	1	1	1	1	1	1	1	1
k__Bacteria;p__Pseudomonadota;c__Alphaproteobacteria;o__Sphingomonadales;f__Erythrobacteraceae;g__Porphyrobacter;s__dokdonensis	1	1	1	1	1	1	1	1	1	1	1	1	1	1	40	1	1	1	1	1	1	1	1	1	1
k__Bacteria;p__Pseudomonadota;c__Alphaproteobacteria;o__Sphingomonadales;f__Sphingomonadaceae;__;__	1	1	1	1	1	1	1	1	13.75	52	1	1	1	1	1	1	1	26	53.5	61	1	1	1	1	1
k__Bacteria;p__Pseudomonadota;c__Alphaproteobacteria;o__Sphingomonadales;f__Sphingomonadaceae;g__Sphingomonas;s__changbaiensis	1	1	1	1	1	1	1	1	1	1	1	1	1	1	1	1	1	1	1	1	1	1	1	1	57
k__Bacteria;p__Pseudomonadota;c__Alphaproteobacteria;o__Sphingomonadales;f__Sphingomonadaceae;g__Sphingomonas;s__echinoides	1	1	1	1	1	1	1	1	8.5	31	1	1	1	1	1	1	1	1	1	1	1	1	1	1	1
k__Bacteria;p__Pseudomonadota;c__Alphaproteobacteria;o__Sphingomonadales;f__Sphingomonadaceae;g__Sphingomonas;s__wittichii	1	1	1	1	18	1	1	1	1	1	1	1	1	1	31	1	1	1	1	1	1	1	1	1	1
k__Bacteria;p__Pseudomonadota;c__Betaproteobacteria;__;__;__;__	1	1	1	1	1	1	1	1	1	1	1	1	1	1	1	1	1	25.5	50.25	51	1	1	1	1	1
k__Bacteria;p__Pseudomonadota;c__Betaproteobacteria;o__;f__;g__;s__	1	1	1	1	1	1	1	1	1	1	1	1	1	1	1	1	1	1	1.5	3	1	1	1	1	1
k__Bacteria;p__Pseudomonadota;c__Betaproteobacteria;o__A21b;f__EB1003;g__;s__	1	1	1	1	1	1	1	1	1	1	1	1	1	1	1	1	1	1	1	1	1	1	1	1	12
k__Bacteria;p__Pseudomonadota;c__Betaproteobacteria;o__Burkholderiales;__;__;__	1	1	1	1	6	1	1	2.5	9	24	1	1	1	1	1	1	1	1	1	1	1	1	1	1.5	9
k__Bacteria;p__Pseudomonadota;c__Betaproteobacteria;o__Burkholderiales;f__;g__;s__	1	1	1	1	1	1	1	1	13.75	52	1	1	1	1	1	1	1	1	6.75	24	1	1	1	1	18
k__Bacteria;p__Pseudomonadota;c__Betaproteobacteria;o__Burkholderiales;f__Alcaligenaceae;__;__	1	1	1	1	19	1	1	1	1	1	1	1	1	1	9	1	1	1	1	1	1	1	1	1	1
k__Bacteria;p__Pseudomonadota;c__Betaproteobacteria;o__Burkholderiales;f__Alcaligenaceae;g__Bordetella;__	1	1	1	1	33	1	1	1	1	1	1	1	1	1	1	1	1	1	1	1	1	1	1	1	1
k__Bacteria;p__Pseudomonadota;c__Betaproteobacteria;o__Burkholderiales;f__Burkholderiaceae;g__Burkholderia;__	1	1	1	1	1	1	1	1	12.75	48	1	1	1	1	39	1	1	1	1	1	1	1	1	1	1
k__Bacteria;p__Pseudomonadota;c__Betaproteobacteria;o__Burkholderiales;f__Burkholderiaceae;g__Burkholderia;s__	1	1	1	1	45	1	1	1	28.25	110	1	1	1	1	23	1	1	1	14.5	55	1	1	1	1	34
k__Bacteria;p__Pseudomonadota;c__Betaproteobacteria;o__Burkholderiales;f__Burkholderiaceae;g__Burkholderia;s__gladioli	1	1	1	1	1	1	1	1	1	1	1	1	1	1	1	1	1	1	1	1	1	1	1	1	14
k__Bacteria;p__Pseudomonadota;c__Betaproteobacteria;o__Burkholderiales;f__Burkholderiaceae;g__Burkholderia;s__graminis	1	1	1	1	1	1	1	1	2	5	1	1	1	1	1	1	1	1	1	1	1	1	1	1	1
k__Bacteria;p__Pseudomonadota;c__Betaproteobacteria;o__Burkholderiales;f__Burkholderiaceae;g__Burkholderia;s__tuberum	1	1	1	1	13	1	1	1	1	1	1	1	1	1	1	1	1	1	1	1	1	1	1	1	1
k__Bacteria;p__Pseudomonadota;c__Betaproteobacteria;o__Burkholderiales;f__Burkholderiaceae;g__Salinispora;s__tropica	1	1	1	1	1	1	1	1	1	1	1	1	1	1	44	1	1	1	1	1	1	1	1	1	1
k__Bacteria;p__Pseudomonadota;c__Betaproteobacteria;o__Burkholderiales;f__Comamonadaceae;__;__	1	1	1	1	33	1	1	1	1	1	1	1	1	1	1	1	1	1	1	1	1	1	1	1	1
k__Bacteria;p__Pseudomonadota;c__Betaproteobacteria;o__Burkholderiales;f__Comamonadaceae;g__Acidovorax;s__temperans	1	1	1	1	1	1	1	1	1	1	1	1	1	1	54	1	1	1	1	1	1	1	1	1	1
k__Bacteria;p__Pseudomonadota;c__Betaproteobacteria;o__Burkholderiales;f__Comamonadaceae;g__Acidovorax;s__wohlfahrtii	1	1	1	1	1	1	1	1	1	1	1	1	1	1	4	1	1	1	1	1	1	1	1	1	1
k__Bacteria;p__Pseudomonadota;c__Betaproteobacteria;o__Burkholderiales;f__Comamonadaceae;g__Caldimonas;s__taiwanensis	1	1	1	1	1	1	1	1	1	1	1	1	1	1	1	1	1	1	19.5	75	1	1	1	1	1
k__Bacteria;p__Pseudomonadota;c__Betaproteobacteria;o__Burkholderiales;f__Comamonadaceae;g__Delftia;s__	1	1	1	1	22	1	1	1	1	1	1	1	1	1	1	1	1	1	1	1	1	1	1	1	1
k__Bacteria;p__Pseudomonadota;c__Betaproteobacteria;o__Burkholderiales;f__Comamonadaceae;g__Leptothrix;__	1	1	1	1	1	1	1	1	1	1	1	1	1	1	1	1	1	1	9.75	36	1	1	1	1	1
k__Bacteria;p__Pseudomonadota;c__Betaproteobacteria;o__Burkholderiales;f__Comamonadaceae;g__Leptothrix;s__ginsengisoli	1	1	1	1	1	1	1	1	21.25	82	1	1	1	1	1	1	1	1	1	1	1	1	1	1	41
k__Bacteria;p__Pseudomonadota;c__Betaproteobacteria;o__Burkholderiales;f__Oxalobacteraceae;__;__	1	1	1	1	1	1	1	1	1.25	2	1	1	1	1	30	1	1	1	1	1	1	1	1	1	1
k__Bacteria;p__Pseudomonadota;c__Betaproteobacteria;o__Burkholderiales;f__Oxalobacteraceae;g__Duganella;s__nigrescens	1	1	1	1	1	1	1	1	1	1	1	1	1	1	1	1	1	1	1	1	1	1	1	1	12
k__Bacteria;p__Pseudomonadota;c__Betaproteobacteria;o__Burkholderiales;f__Oxalobacteraceae;g__Herbaspirillum;__	1	1	1	1	1	1	1	1	1	1	1	1	1	1	1	1	1	1	1	1	1	1	1	1	49
k__Bacteria;p__Pseudomonadota;c__Betaproteobacteria;o__Burkholderiales;f__Oxalobacteraceae;g__Massilia;__	1	1	1	1	1	1	1	1	1	1	1	1	1	1	1	1	1	1	1	1	1	1	1	1	51
k__Bacteria;p__Pseudomonadota;c__Betaproteobacteria;o__Methylophilales;f__Methylophilaceae;g__Methylotenera;s__versatilis	1	1	1	1	1	1	1	1	1	1	1	1	1	1	37	1	1	1	1	1	1	1	1	1	1
k__Bacteria;p__Pseudomonadota;c__Betaproteobacteria;o__Neisseriales;f__Neisseriaceae;g__Aquitalea;s__	1	1	1	1	1	1	1	1	1	1	1	1	1	1	1	1	1	1	1	1	1	1	1	1	34
k__Bacteria;p__Pseudomonadota;c__Betaproteobacteria;o__Neisseriales;f__Neisseriaceae;g__Vogesella;s__	1	1	1	1	1	1	1	1	1	1	1	1	1	1	1	1	1	1	1	1	1	1	1	1	36
k__Bacteria;p__Pseudomonadota;c__Betaproteobacteria;o__Procabacteriales;f__Procabacteriaceae;g__;s__	1	1	1	1	38	1	1	1	1	1	1	1	1	1	1	1	1	1	1	1	1	1	1	1	1
k__Bacteria;p__Pseudomonadota;c__Betaproteobacteria;o__SC-I-84;f__;g__;s__	1	1	1	1	1	1	1	1	1	1	1	1	1	1	1	1	1	1	1	1	1	1	1	1	2
k__Bacteria;p__Pseudomonadota;c__Deltaproteobacteria;o__;f__;g__;s__	1	1	1	1	1	1	1	1	1	1	1	1	1	1	1	1	1	1	1	1	1	1	1	1	30
k__Bacteria;p__Pseudomonadota;c__Deltaproteobacteria;o__Bdellovibrionales;f__Bdellovibrionaceae;g__Bdellovibrio;s__	1	1	1	1	1	1	1	1	1	1	1	1	1	1	14	1	1	1	3.25	10	1	1	1	1	1
k__Bacteria;p__Pseudomonadota;c__Deltaproteobacteria;o__Myxococcales;__;__;__	1	1	1	1	1	1	1	1	6.25	22	1	1	1	1	1	1	1	1	4.25	14	1	1	1	1	4
k__Bacteria;p__Pseudomonadota;c__Deltaproteobacteria;o__Myxococcales;f__;g__;s__	1	1	1	1	47	20	23.75	31	54.75	108	1	1	1	1	1	1	1	24.5	67	124	1	1	24	40.5	50
k__Bacteria;p__Pseudomonadota;c__Deltaproteobacteria;o__Myxococcales;f__Cystobacteraceae;__;__	1	1	1	1	1	1	1	1	1	1	1	1	1	1	1	1	1	1	1	1	1	1	1	1	20
k__Bacteria;p__Pseudomonadota;c__Deltaproteobacteria;o__Myxococcales;f__Cystobacteraceae;g__Cystobacter;s__	1	1	1	1	1	1	1	1	1	1	1	1	1	1	26	1	1	1	1	1	1	1	1	1	1
k__Bacteria;p__Pseudomonadota;c__Deltaproteobacteria;o__Myxococcales;f__Cystobacteraceae;g__Cystobacter;s__fuscus	1	1	1	1	1	1	1	1	1	1	1	1	1	1	33	1	1	12	28	43	1	1	1	1	1
k__Bacteria;p__Pseudomonadota;c__Deltaproteobacteria;o__Myxococcales;f__Cystobacterineae;g__;s__	1	1	1	1	1	1	1	1	1	1	1	1	1	1	1	1	1	1	2.75	8	1	1	1	1	1
k__Bacteria;p__Pseudomonadota;c__Deltaproteobacteria;o__Myxococcales;f__Haliangiaceae;g__;s__	1	1	1	1	1	1	1	1	1	1	1	1	1	1	1	1	1	1	6	21	1	1	1	1	1
k__Bacteria;p__Pseudomonadota;c__Deltaproteobacteria;o__Myxococcales;f__Polyangiaceae;__;__	1	1	1	1	1	1	1	10	26.25	48	1	1	1	1	1	1	1	1	21.25	82	1	1	1	1	1
k__Bacteria;p__Pseudomonadota;c__Deltaproteobacteria;o__Myxococcales;f__Polyangiaceae;g__;s__	1	1	1	1	1	1	1	1	7.5	27	1	1	1	1	1	1	1	1	1	1	1	1	1	1	1
k__Bacteria;p__Pseudomonadota;c__Deltaproteobacteria;o__Myxococcales;f__Polyangiaceae;g__Chondromyces;s__	1	1	1	1	1	1	1	1	1	1	1	1	1	1	83	1	1	1	1	1	1	1	1	1	1
k__Bacteria;p__Pseudomonadota;c__Deltaproteobacteria;o__Spirobacillales;f__;g__;s__	1	1	1	1	1	1	1	1	2.75	8	1	1	1	1	1	1	1	1	3.25	10	1	1	1	1	1
k__Bacteria;p__Pseudomonadota;c__Epsilonproteobacteria;o__Campylobacterales;f__Helicobacteraceae;g__Helicobacter;__	1	1	1	1	1	1	1	1	1	1	1	1	1	1	73	1	1	1	1	1	1	1	1	1	1
k__Bacteria;p__Pseudomonadota;c__Gammaproteobacteria;__;__;__;__	1	1	1	1	1	1	1	1	1	1	1	1	1	1	1	1	1	11.5	23.5	28	1	1	1	1	24
k__Bacteria;p__Pseudomonadota;c__Gammaproteobacteria;o__Aeromonadales;f__Aeromonadaceae;g__Aeromonas;__	1	1	1	1	1	1	1	1	5	17	1	1	1	1	1	1	1	1	1	1	1	1	1	1	47
k__Bacteria;p__Pseudomonadota;c__Gammaproteobacteria;o__Enterobacteriales;f__Enterobacteriaceae;g__Pantoea;__	1	1	1	1	1	1	1	1	1	1	1	1	1	1	16	1	1	1	1	1	1	1	1	1	1
k__Bacteria;p__Pseudomonadota;c__Gammaproteobacteria;o__Enterobacteriales;f__Enterobacteriaceae;g__Providencia;__	1	1	1	1	1	1	1	1	1	1	1	1	1	1	23	1	1	1	1	1	1	1	1	1	1
k__Bacteria;p__Pseudomonadota;c__Gammaproteobacteria;o__Enterobacteriales;f__Enterobacteriaceae;g__Serratia;__	1	1	1	1	20	1	1	1	1	1	1	1	1	1	7	1	1	1	1	1	1	1	1	1	1
k__Bacteria;p__Pseudomonadota;c__Gammaproteobacteria;o__Legionellales;f__Coxiellaceae;__;__	1	1	1	1	1	1	1	1	1.5	3	1	1	1	1	1	1	1	1	1	1	1	1	1	1	1
k__Bacteria;p__Pseudomonadota;c__Gammaproteobacteria;o__Legionellales;f__Coxiellaceae;g__;s__	1	1	1	1	1	1	1	17.5	39.5	56	1	1	1	1	15	1	1	14	27.5	29	1	1	1	1	1
k__Bacteria;p__Pseudomonadota;c__Gammaproteobacteria;o__Legionellales;f__Coxiellaceae;g__Aquicella;s__	1	1	1	1	1	1	1	1	1	1	1	1	1	1	18	1	1	1	1	1	1	1	1	1	1
k__Bacteria;p__Pseudomonadota;c__Gammaproteobacteria;o__Legionellales;f__Coxiellaceae;g__Coxiella;s__	1	242.5	646	1540.5	3099	1	1	1	1	1	1	1	1	1	1	1	1	1	1	1	1	1	1	1	1
k__Bacteria;p__Pseudomonadota;c__Gammaproteobacteria;o__Legionellales;f__Coxiellaceae;g__Rickettsiella;s__	1	1	1	1	1	1	1	1	1	1	1	1	1	1	1	1	1	1	3.25	10	1	1	1	1	1
k__Bacteria;p__Pseudomonadota;c__Gammaproteobacteria;o__Legionellales;f__Francisellaceae;g__Francisella;s__	1	1	1	1	1	1	1	1	1	1	1	1	1	1	230	1	1	1	1	1	1	1	369	1042.5	8286
k__Bacteria;p__Pseudomonadota;c__Gammaproteobacteria;o__Pasteurellales;f__Pasteurellaceae;g__Aggregatibacter;s__pneumotropica	1	1	1	1	1	1	1	1	1	1	1	1	1	1	41	1	1	1	1	1	1	1	1	1	1
k__Bacteria;p__Pseudomonadota;c__Gammaproteobacteria;o__Pseudomonadales;f__Moraxellaceae;g__Acinetobacter;__	1	1	1	1	54	1	1	1	10	37	1	1	19	47	77	1	1	1	1	1	1	1	1	7	16
k__Bacteria;p__Pseudomonadota;c__Gammaproteobacteria;o__Pseudomonadales;f__Moraxellaceae;g__Acinetobacter;s__	1	1	1	1	43	1	1	1	10	37	1	1	1	1	18	1	1	1	1	1	1	1	1	1	43
k__Bacteria;p__Pseudomonadota;c__Gammaproteobacteria;o__Pseudomonadales;f__Moraxellaceae;g__Acinetobacter;s__guillouiae	1	1	1	1	13	1	1	1	1.25	2	1	1	1	1	1	1	1	1	1	1	1	1	1	1	1
k__Bacteria;p__Pseudomonadota;c__Gammaproteobacteria;o__Pseudomonadales;f__Moraxellaceae;g__Acinetobacter;s__rhizosphaerae	1	1	1	1	1	1	1	1	8.5	31	1	1	1	1	1	1	1	8.5	24.25	49	1	1	1	1	26
k__Bacteria;p__Pseudomonadota;c__Gammaproteobacteria;o__Xanthomonadales;f__Sinobacteraceae;g__;s__	1	1	1	1	1	1	1	15	41.5	79	1	1	1	1	1	1	1	13	31.5	51	1	1	1	1	25
k__Bacteria;p__Pseudomonadota;c__Gammaproteobacteria;o__Xanthomonadales;f__Xanthomonadaceae;g__Luteibacter;s__rhizovicinus	1	1	1	1	1	1	1	1	1	1	1	1	1	1	51	1	1	1	1	1	1	1	1	1	1
k__Bacteria;p__Pseudomonadota;c__Gammaproteobacteria;o__Xanthomonadales;f__Xanthomonadaceae;g__Lysobacter;__	1	1	1	1	1	1	1	1	6.25	22	1	1	1	1	1	1	1	1	1	1	1	1	1	1	1
k__Bacteria;p__Pseudomonadota;c__Gammaproteobacteria;o__Xanthomonadales;f__Xanthomonadaceae;g__Lysobacter;s__pocheonensis	1	1	1	1	1	1	1	1	6.5	23	1	1	1	1	1	1	1	1	1	1	1	1	1	1	37
k__Bacteria;p__Pseudomonadota;c__Gammaproteobacteria;o__Xanthomonadales;f__Xanthomonadaceae;g__Pseudoxanthomonas;s__mexicana	1	1	1	1	1	1	1	1	1	1	1	1	1	1	8	1	1	1	1	1	1	1	1	1	1
k__Bacteria;p__Pseudomonadota;c__Gammaproteobacteria;o__Xanthomonadales;f__Xanthomonadaceae;g__Stenotrophomonas;__	1	1	1	1	52	1	1	1	1	1	1	1	1	1	67	1	1	1	1	1	1	1	1	8	49
k__Bacteria;p__Pseudomonadota;c__Gammaproteobacteria;o__Xanthomonadales;f__Xanthomonadaceae;g__Stenotrophomonas;s__	1	1	1	1	1	1	1	1	1	1	1	1	1	1	1	1	1	1	1	1	1	1	1	1	20
k__Bacteria;p__Pseudomonadota;c__Gammaproteobacteria;o__Xanthomonadales;f__Xanthomonadaceae;g__Stenotrophomonas;s__geniculata	1	1	1	1	1	1	1	1	1	1	1	1	1	1	3	1	1	1	1	1	1	1	1	1	1
k__Bacteria;p__Pseudomonadota;c__Gammaproteobacteria;o__Xanthomonadales;f__Xanthomonadaceae;g__Stenotrophomonas;s__panacihumi	1	1	1	1	1	1	1	1	1	1	1	1	1	1	1	1	1	1	1	1	1	1	1	1	12
k__Bacteria;p__Spirochaetota;c__Spirochaetes;o__[Borreliales];f__[Borreliaceae];g__Borrelia;__	1	1	1	1	1	1	1	1	1	1	1	1	1	1	5	1	1	1	1	1	1	1	1	1	1
k__Bacteria;p__Spirochaetota;c__Spirochaetes;o__[Borreliales];f__[Borreliaceae];g__Borrelia;s__	1	1	1	1	1	1	1	1	1	1	1	1	1	1	13	1	1	1	1	1	1	1	1	1	1
k__Bacteria;p__Spirochaetota;c__Spirochaetes;o__[Borreliales];f__[Borreliaceae];g__Borrelia;s__burgdorferi	1	1	1	1	1	1	1	1	1	1	1	1	23	114	1196	1	1	1	1	1	1	1	1	1	1
k__Bacteria;p__TM6;c__SJA-4;o__;f__;g__;s__	1	1	1	1	1	1	1	1	1	1	1	1	1	1	1	1	1	1	2.5	7	1	1	1	1	1
k__Bacteria;p__TM7;__;__;__;__;__	1	1	1	1	1	1	1	1	1	1	1	1	1	1	1	1	1	1	1	1	1	1	1	1	27
k__Bacteria;p__TM7;c__SC3;o__;f__;g__;s__	1	1	1	1	1	1	1	1	1	1	1	1	1	1	1	1	1	1	3	9	1	1	1	1	1
k__Bacteria;p__TM7;c__TM7-1;o__;f__;g__;s__	1	1	1	1	1	1	13.75	26.5	39	51	1	1	1	1	1	1	23.5	37.5	44.25	45	1	1	7	45	112
k__Bacteria;p__TM7;c__TM7-3;__;__;__;__	1	1	1	1	1	1	1	1	1	1	1	1	1	1	1	1	1	1	1	1	1	1	1	1	3
k__Bacteria;p__TM7;c__TM7-3;o__;f__;g__;s__	1	1	1	1	1	1	1	1	1	1	1	1	1	1	1	1	1	1	9	33	1	1	1	1	1
k__Bacteria;p__TM7;c__TM7-3;o__EW055;f__;g__;s__	1	1	1	1	1	1	1	1	1	1	1	1	1	1	1	1	1	1	1	1	1	1	1	8.5	31
k__Bacteria;p__TM7;c__TM7-3;o__I025;f__;g__;s__	1	1	1	1	1	1	1	1	2.75	8	1	1	1	1	1	1	1	1	1	1	1	1	1	1	1
k__Bacteria;p__Mycoplasmatota;c__Mollicutes;o__Entomoplasmatales;f__;g__;s__	1	1	1	1	1	1	1	1	1	1	1	1	1	1	15	1	1	1	1	1	1	1	1	1	1
k__Bacteria;p__Mycoplasmatota;c__Mollicutes;o__Mycoplasmatales;f__Mycoplasmataceae;g__Mycoplasma;s__	1	1	1	1	1	1	1	1	1	1	1	1	1	1	17	1	1	1	1	1	1	1	1	1	1
k__Bacteria;p__Verrucomicrobiota;c__Opitutae;o__Opitutales;f__Opitutaceae;g__Opitutus;s__	1	1	1	1	1	1	1	1	1	1	1	1	1	1	1	1	1	1	2.75	8	1	1	1	1	1
k__Bacteria;p__Verrucomicrobiota;c__[Pedosphaerae];o__[Pedosphaerales];f__Ellin517;g__;s__	1	1	1	1	1	1	1	1	1	1	1	1	1	1	1	1	1	1	2.75	8	1	1	1	1	1
k__Bacteria;p__Verrucomicrobiota;c__[Spartobacteria];o__[Chthoniobacterales];f__[Chthoniobacteraceae];__;__	1	1	1	1	1	1	1	1	17	65	1	1	1	1	1	1	1	1	5	17	1	1	1	1	1
k__Bacteria;p__Verrucomicrobiota;c__[Spartobacteria];o__[Chthoniobacterales];f__[Chthoniobacteraceae];g__;s__	1	1	1	1	1	20	41	49.5	52	55	1	1	1	1	1	1	12.25	92	171	180	1	1	1	12.5	105
k__Bacteria;p__Verrucomicrobiota;c__[Spartobacteria];o__[Chthoniobacterales];f__[Chthoniobacteraceae];g__Chthoniobacter;s__	1	1	1	1	1	1	1	1	1	1	1	1	1	1	1	1	1	1	2.5	7	1	1	1	1	1
k__Bacteria;p__Verrucomicrobiota;c__[Spartobacteria];o__[Chthoniobacterales];f__[Chthoniobacteraceae];g__DA101;s__	1	1	1	1	1	1	1	2.5	11	32	1	1	1	1	1	1	1	1	10.75	40	1	1	1	1	87
k__Bacteria;p__Verrucomicrobiota;c__[Spartobacteria];o__[Chthoniobacterales];f__[Chthoniobacteraceae];g__Ellin506;s__	1	1	1	1	1	1	1	35.5	88.25	143	1	1	1	1	1	1	1	12	43.5	105	1	1	1	1	1
k__Bacteria;p__WPS-2;c__;o__;f__;g__;s__	1	1	1	1	1	1	1	1	25	97	1	1	1	1	1	1	1	1	1	1	1	1	1	1	1
k__Bacteria;p__[Thermi];c__Deinococci;o__Deinococcales;f__Deinococcaceae;g__Deinococcus;s__	1	1	1	1	1	1	1	1	2.5	7	1	1	1	1	32	1	1	10	32	71	1	1	1	1	68

## Sheet: Supplementary Table 5 (B-2) 
Supplementary Table 5 (B) ANCOM analysis results for Adult ticks: Status
	W	Reject null hypothesis
k__Bacteria;p__Pseudomonadota;c__Gammaproteobacteria;o__Legionellales;f__Coxiellaceae;g__Coxiella;s__	324	TRUE
k__Bacteria;p__Pseudomonadota;c__Gammaproteobacteria;o__Legionellales;f__Francisellaceae;g__Francisella;s__	324	TRUE
k__Bacteria;p__Spirochaetota;c__Spirochaetes;o__[Borreliales];f__[Borreliaceae];g__Borrelia;s__burgdorferi	322	TRUE
k__Bacteria;p__Planctomycetota;c__Phycisphaerae;o__WD2101;f__;g__;s__	322	TRUE
k__Bacteria;p__Pseudomonadota;c__Gammaproteobacteria;o__Pseudomonadales;f__Moraxellaceae;g__Acinetobacter;__	320	TRUE
k__Bacteria;p__Acidobacteria;c__[Chloracidobacteria];o__RB41;f__Ellin6075;g__;s__	319	TRUE
k__Bacteria;p__Pseudomonadota;c__Alphaproteobacteria;o__Rhizobiales;f__Beijerinckiaceae;g__Beijerinckia;s__	314	TRUE
k__Bacteria;p__Bacteroidota;c__[Saprospirae];o__[Saprospirales];f__Chitinophagaceae;g__;s__	314	TRUE
k__Bacteria;p__Bacteroidota;c__Cytophagia;o__Cytophagales;f__Cytophagaceae;g__Spirosoma;s__	308	TRUE
k__Bacteria;p__Planctomycetota;c__Planctomycetia;o__Gemmatales;f__Gemmataceae;g__Gemmata;s__	308	TRUE
k__Bacteria;p__Verrucomicrobiota;c__[Spartobacteria];o__[Chthoniobacterales];f__[Chthoniobacteraceae];g__;s__	307	TRUE
k__Bacteria;p__Pseudomonadota;c__Deltaproteobacteria;o__Myxococcales;f__;g__;s__	301	TRUE
k__Bacteria;p__Pseudomonadota;c__Alphaproteobacteria;o__Rhizobiales;f__Methylobacteriaceae;g__Methylobacterium;s__organophilum	298	TRUE
k__Bacteria;p__Actinomycetota;c__Actinobacteria;o__Actinomycetales;f__Pseudonocardiaceae;g__Pseudonocardia;s__	297	TRUE
k__Bacteria;p__Actinomycetota;c__Acidimicrobiia;o__Acidimicrobiales;f__;g__;s__	294	TRUE
k__Bacteria;p__TM7;c__TM7-1;o__;f__;g__;s__	293	TRUE
k__Bacteria;p__Acidobacteria;c__Solibacteres;o__Solibacterales;__;__;__	288	FALSE
k__Bacteria;p__Actinomycetota;c__Actinobacteria;o__Actinomycetales;__;__;__	286	FALSE
k__Bacteria;p__Gemmatimonadota;c__Gemmatimonadetes;o__Gemmatimonadales;f__;g__;s__	279	FALSE
k__Bacteria;p__Bacteroidota;c__[Saprospirae];o__[Saprospirales];f__Chitinophagaceae;g__Flavisolibacter;s__	279	FALSE
k__Bacteria;p__Verrucomicrobiota;c__[Spartobacteria];o__[Chthoniobacterales];f__[Chthoniobacteraceae];g__Ellin506;s__	276	FALSE
k__Bacteria;p__Actinomycetota;c__Acidimicrobiia;o__Acidimicrobiales;f__C111;g__;s__	276	FALSE
k__Bacteria;p__Pseudomonadota;c__Betaproteobacteria;__;__;__;__	274	FALSE
k__Bacteria;p__Actinomycetota;c__Thermoleophilia;o__Solirubrobacterales;f__;g__;s__	270	FALSE
k__Bacteria;p__Actinomycetota;c__Actinobacteria;o__Actinomycetales;f__Frankiaceae;g__Actinomycetales;s__Ellin122	267	FALSE
k__Bacteria;p__Acidobacteria;c__Solibacteres;o__Solibacterales;f__;g__;s__	266	FALSE
k__Bacteria;p__Pseudomonadota;c__Alphaproteobacteria;o__Rhizobiales;f__Beijerinckiaceae;__;__	265	FALSE
k__Bacteria;p__Actinomycetota;c__Actinobacteria;o__Actinomycetales;f__Pseudonocardiaceae;g__Actinomycetospora;s__chiangmaiensis	261	FALSE
k__Bacteria;p__Planctomycetota;c__Planctomycetia;o__Gemmatales;f__Isosphaeraceae;g__;s__	259	FALSE
k__Bacteria;p__Chloroflexota;c__Chloroflexi;o__Chloroflexales;f__FFCH7168;g__;s__	256	FALSE
k__Bacteria;p__Actinomycetota;c__Actinobacteria;o__Actinomycetales;f__Pseudonocardiaceae;g__Pseudonocardia;s__halophobica	256	FALSE
k__Bacteria;p__Actinomycetota;c__Thermoleophilia;o__Solirubrobacterales;f__Solirubrobacteraceae;g__;s__	250	FALSE
k__Bacteria;p__Pseudomonadota;c__Alphaproteobacteria;o__Rhodospirillales;f__Acetobacteraceae;__;__	238	FALSE
k__Bacteria;p__Actinomycetota;c__Actinobacteria;o__Actinomycetales;f__Nocardioidaceae;g__Nocardioides;__	234	FALSE
k__Bacteria;p__Pseudomonadota;c__Gammaproteobacteria;o__Legionellales;f__Coxiellaceae;g__;s__	233	FALSE
k__Bacteria;p__Armatimonadota;c__Chthonomonadetes;o__Chthonomonadales;f__Chthonomonadaceae;g__Chthonomonas;s__	233	FALSE
k__Bacteria;p__Pseudomonadota;c__Alphaproteobacteria;o__Caulobacterales;f__Caulobacteraceae;__;__	232	FALSE
k__Bacteria;p__Planctomycetota;c__Planctomycetia;o__Gemmatales;f__Isosphaeraceae;__;__	229	FALSE
k__Bacteria;p__Bacteroidota;c__Cytophagia;o__Cytophagales;f__Cytophagaceae;g__Hymenobacter;s__	222	FALSE
k__Bacteria;p__Pseudomonadota;c__Gammaproteobacteria;__;__;__;__	221	FALSE
k__Bacteria;p__Acidobacteria;c__Solibacteres;o__Solibacterales;f__Solibacteraceae;g__;s__	221	FALSE
k__Bacteria;p__Acidobacteria;c__Acidobacteria-6;o__iii1-15;f__;g__;s__	220	FALSE
k__Bacteria;p__Actinomycetota;c__Actinobacteria;o__Actinomycetales;f__Kineosporiaceae;__;__	220	FALSE
k__Bacteria;p__Pseudomonadota;c__Alphaproteobacteria;o__;f__;g__;s__	220	FALSE
k__Bacteria;p__Actinomycetota;c__Actinobacteria;o__Actinomycetales;f__Intrasporangiaceae;__;__	216	FALSE
k__Bacteria;p__Pseudomonadota;c__Deltaproteobacteria;o__Myxococcales;f__Cystobacteraceae;g__Cystobacter;s__fuscus	215	FALSE
k__Bacteria;p__Pseudomonadota;c__Gammaproteobacteria;o__Xanthomonadales;f__Sinobacteraceae;g__;s__	212	FALSE
k__Bacteria;p__Armatimonadota;c__[Fimbriimonadia];o__[Fimbriimonadales];f__[Fimbriimonadaceae];g__Fimbriimonas;s__	210	FALSE
k__Bacteria;p__Pseudomonadota;c__Alphaproteobacteria;o__Sphingomonadales;f__Sphingomonadaceae;__;__	207	FALSE
k__Bacteria;p__Armatimonadota;c__Armatimonadia;o__FW68;f__;g__;s__	199	FALSE
k__Bacteria;p__Pseudomonadota;c__Deltaproteobacteria;o__Myxococcales;f__Polyangiaceae;__;__	199	FALSE
k__Bacteria;p__Actinomycetota;c__Actinobacteria;o__Actinomycetales;f__Kineosporiaceae;g__Kineosporia;s__rhamnosa	197	FALSE
k__Bacteria;p__Cyanobacteria;c__ML635J-21;o__;f__;g__;s__	197	FALSE
k__Bacteria;p__Actinomycetota;c__Acidimicrobiia;o__Acidimicrobiales;f__C111;g__Ilumatobacter;s__fluminis	197	FALSE
k__Bacteria;p__Chloroflexota;c__C0119;o__;f__;g__;s__	196	FALSE
k__Bacteria;p__Pseudomonadota;c__Alphaproteobacteria;o__Rhizobiales;f__Rhizobiaceae;__;__	180	FALSE
k__Bacteria;p__Planctomycetota;c__Planctomycetia;o__Gemmatales;f__Gemmataceae;g__Gemmata;s__obscuriglobus	171	FALSE
k__Bacteria;p__Acidobacteria;c__Acidobacteriia;o__Acidobacteriales;f__Acidobacteriaceae;g__Granulicella;__	168	FALSE
k__Bacteria;p__Actinomycetota;c__Thermoleophilia;o__Solirubrobacterales;f__Patulibacteraceae;g__;s__	166	FALSE
k__Bacteria;p__Planctomycetota;c__Planctomycetia;o__Gemmatales;f__Gemmataceae;g__;s__	164	FALSE
k__Bacteria;p__Planctomycetota;c__Planctomycetia;o__Gemmatales;f__Isosphaeraceae;g__Nostocoida;__	161	FALSE
k__Bacteria;p__Pseudomonadota;c__Alphaproteobacteria;o__Rhizobiales;f__Bradyrhizobiaceae;g__Afipia;s__broomeae	159	FALSE
k__Bacteria;p__Pseudomonadota;c__Gammaproteobacteria;o__Pseudomonadales;f__Moraxellaceae;g__Acinetobacter;s__rhizosphaerae	157	FALSE
k__Bacteria;p__Pseudomonadota;c__Alphaproteobacteria;o__Rhodospirillales;f__Rhodospirillaceae;g__;s__	157	FALSE
k__Bacteria;p__Gemmatimonadota;c__Gemmatimonadetes;__;__;__;__	149	FALSE
k__Bacteria;p__TM7;c__TM7-3;o__EW055;f__;g__;s__	140	FALSE
k__Bacteria;p__Actinomycetota;c__Thermoleophilia;o__Solirubrobacterales;f__Conexibacteraceae;g__;s__	126	FALSE
k__Bacteria;p__Bacteroidota;c__[Saprospirae];o__[Saprospirales];f__Chitinophagaceae;__;__	119	FALSE
k__Bacteria;p__Pseudomonadota;c__Alphaproteobacteria;o__Rhizobiales;f__Bradyrhizobiaceae;__;__	117	FALSE
k__Bacteria;p__Acidobacteria;c__Solibacteres;o__Solibacterales;f__Solibacteraceae;g__Candidatus Solibacter;s__	117	FALSE
k__Bacteria;p__;c__;o__;f__;g__;s__	110	FALSE
k__Bacteria;p__Pseudomonadota;c__Betaproteobacteria;o__;f__;g__;s__	104	FALSE
k__Bacteria;p__Pseudomonadota;c__Alphaproteobacteria;o__Rickettsiales;f__;g__;s__	104	FALSE
k__Bacteria;p__Pseudomonadota;c__Betaproteobacteria;o__Burkholderiales;__;__;__	101	FALSE
k__Bacteria;p__Actinomycetota;c__Actinobacteria;o__Actinomycetales;f__Kineosporiaceae;g__Kineococcus;s__xinjiangensis	101	FALSE
k__Bacteria;p__Bacillota;c__Bacilli;o__Bacillales;f__Bacillaceae;g__Virgibacillus;s__	99	FALSE
k__Bacteria;p__Cyanobacteria;c__Chloroplast;o__Chlorophyta;f__Trebouxiophyceae;g__Chloroidium;s__saccharophilum	97	FALSE
k__Bacteria;p__Verrucomicrobiota;c__Opitutae;o__Opitutales;f__Opitutaceae;g__Opitutus;s__	95	FALSE
k__Bacteria;p__Actinomycetota;c__Actinobacteria;o__Actinomycetales;f__Mycobacteriaceae;g__Mycobacterium;s__celatum	94	FALSE
k__Bacteria;p__Armatimonadota;c__OPB50;o__;f__;g__;s__	94	FALSE
k__Bacteria;p__Pseudomonadota;c__Gammaproteobacteria;o__Legionellales;f__Coxiellaceae;__;__	94	FALSE
k__Bacteria;p__TM7;c__SC3;o__;f__;g__;s__	94	FALSE
k__Bacteria;p__Chloroflexota;c__Chloroflexi;o__AKIW781;f__;g__;s__	94	FALSE
k__Bacteria;p__Chloroflexota;c__Ktedonobacteria;o__Ktedonobacterales;f__Ktedonobacteraceae;g__;s__	93	FALSE
k__Bacteria;p__Acidobacteria;c__iii1-8;o__DS-18;f__;g__;s__	93	FALSE
k__Bacteria;p__Actinomycetota;c__Actinobacteria;o__Actinomycetales;f__Nocardioidaceae;g__Marmoricola;s__aequoreus	93	FALSE
k__Bacteria;p__Pseudomonadota;c__Alphaproteobacteria;o__Caulobacterales;__;__;__	93	FALSE
k__Bacteria;p__Acidobacteria;c__Sva0725;o__Sva0725;f__;g__;s__	92	FALSE
k__Bacteria;p__Pseudomonadota;c__Deltaproteobacteria;o__Myxococcales;f__Haliangiaceae;g__;s__	92	FALSE
k__Bacteria;p__FBP;c__;o__;f__;g__;s__	92	FALSE
k__Bacteria;p__Bacteroidota;c__[Saprospirae];o__[Saprospirales];f__Chitinophagaceae;g__Ferruginibacter;s__alkalilentus	92	FALSE
k__Bacteria;p__TM7;c__TM7-3;o__;f__;g__;s__	91	FALSE
k__Bacteria;p__Actinomycetota;c__Actinobacteria;o__Actinomycetales;f__Nocardioidaceae;g__Marmoricola;s__aurantiacus	91	FALSE
k__Bacteria;p__Pseudomonadota;c__Betaproteobacteria;o__Burkholderiales;f__Comamonadaceae;g__Caldimonas;s__taiwanensis	90	FALSE
k__Bacteria;p__Pseudomonadota;c__Deltaproteobacteria;o__Myxococcales;f__Cystobacterineae;g__;s__	90	FALSE
k__Bacteria;p__TM6;c__SJA-4;o__;f__;g__;s__	90	FALSE
k__Bacteria;p__Pseudomonadota;c__Betaproteobacteria;o__Burkholderiales;f__Burkholderiaceae;g__Burkholderia;s__graminis	90	FALSE
k__Bacteria;p__Actinomycetota;c__Thermoleophilia;o__Solirubrobacterales;f__Solirubrobacteraceae;g__Solirubrobacter;s__	90	FALSE
k__Bacteria;p__TM7;c__TM7-3;o__I025;f__;g__;s__	89	FALSE
k__Bacteria;p__Verrucomicrobiota;c__[Pedosphaerae];o__[Pedosphaerales];f__Ellin517;g__;s__	87	FALSE
k__Bacteria;p__Verrucomicrobiota;c__[Spartobacteria];o__[Chthoniobacterales];f__[Chthoniobacteraceae];g__Chthoniobacter;s__	87	FALSE
k__Bacteria;p__Cyanobacteria;c__4C0d-2;o__SM1D11;f__;g__;s__	86	FALSE
k__Bacteria;p__Chloroflexota;c__Thermomicrobia;o__;f__;g__;s__	86	FALSE
k__Bacteria;p__Bacteroidota;c__Cytophagia;o__Cytophagales;__;__;__	86	FALSE
k__Bacteria;p__Acidobacteria;c__Acidobacteriia;o__Acidobacteriales;f__Acidobacteriaceae;g__Terriglobus;s__saanensis	85	FALSE
k__Bacteria;p__Planctomycetota;c__Phycisphaerae;o__Phycisphaerales;f__;g__;s__	85	FALSE
k__Bacteria;p__Pseudomonadota;c__Gammaproteobacteria;o__Legionellales;f__Coxiellaceae;g__Rickettsiella;s__	85	FALSE
k__Bacteria;p__Planctomycetota;c__Planctomycetia;o__Planctomycetales;f__Planctomycetaceae;g__Planctomyces;s__	85	FALSE
k__Bacteria;p__Chloroflexota;c__TK10;o__B07_WMSP1;f__;g__;s__	85	FALSE
k__Bacteria;p__Acidobacteria;c__DA052;o__Ellin6513;f__;g__;s__	84	FALSE
k__Bacteria;p__AD3;c__ABS-6;o__;f__;g__;s__	84	FALSE
k__Bacteria;p__Bacillota;c__Bacilli;__;__;__;__	83	FALSE
k__Bacteria;p__Pseudomonadota;c__Alphaproteobacteria;o__Rhizobiales;f__Hyphomicrobiaceae;__;__	83	FALSE
k__Bacteria;p__Planctomycetota;c__Planctomycetia;o__Pirellulales;f__Pirellulaceae;g__Pirellula;s__	82	FALSE
k__Bacteria;p__Actinomycetota;c__Actinobacteria;o__Actinomycetales;f__Nocardiaceae;g__Rhodococcus;s__kunmingensis	81	FALSE
k__Bacteria;p__Pseudomonadota;c__Deltaproteobacteria;o__Myxococcales;f__Polyangiaceae;g__;s__	81	FALSE
k__Bacteria;p__Acidobacteria;c__[Chloracidobacteria];o__PK29;f__;g__;s__	81	FALSE
k__Bacteria;p__Acidobacteria;c__Acidobacteriia;o__Acidobacteriales;f__Acidobacteriaceae;g__Edaphobacter;s__modestum	79	FALSE
k__Bacteria;p__Bacteroidota;c__Sphingobacteriia;o__Sphingobacteriales;f__Sphingobacteriaceae;g__Mucilaginibacter;s__rigui	79	FALSE
k__Bacteria;p__Actinomycetota;c__Acidimicrobiia;o__Acidimicrobiales;f__EB1017;g__;s__	79	FALSE
k__Bacteria;p__Pseudomonadota;c__Gammaproteobacteria;o__Xanthomonadales;f__Xanthomonadaceae;g__Lysobacter;__	78	FALSE
k__Bacteria;p__Actinomycetota;c__Actinobacteria;o__Actinomycetales;f__Thermomonosporaceae;__;__	78	FALSE
k__Bacteria;p__Chloroflexota;c__TK10;o__AKYG885;f__Dolo_23;g__;s__	78	FALSE
k__Bacteria;p__Planctomycetota;c__Planctomycetia;o__Gemmatales;f__Isosphaeraceae;g__Nostocoida;s__limicola	76	FALSE
k__Bacteria;p__Pseudomonadota;c__Alphaproteobacteria;o__Sphingomonadales;f__Sphingomonadaceae;g__Sphingomonas;s__echinoides	76	FALSE
k__Bacteria;p__BRC1;c__PRR-11;o__;f__;g__;s__	76	FALSE
k__Bacteria;p__Actinomycetota;c__Actinobacteria;o__Actinomycetales;f__Tsukamurellaceae;g__;s__	76	FALSE
k__Bacteria;p__Actinomycetota;c__Actinobacteria;o__Actinomycetales;f__Thermomonosporaceae;g__Actinomadura;__	76	FALSE
k__Bacteria;p__Bacillota;c__Bacilli;o__Gemellales;f__;g__;s__	75	FALSE
k__Bacteria;p__Pseudomonadota;c__Betaproteobacteria;o__Burkholderiales;f__Comamonadaceae;g__Acidovorax;s__wohlfahrtii	74	FALSE
k__Bacteria;p__Bacillota;c__Clostridia;o__Clostridiales;f__Peptostreptococcaceae;g__[Clostridium];__	74	FALSE
k__Bacteria;p__Actinomycetota;c__Actinobacteria;o__Actinomycetales;f__Propionibacteriaceae;g__Microlunatus;__	74	FALSE
k__Bacteria;p__Pseudomonadota;c__Gammaproteobacteria;o__Xanthomonadales;f__Xanthomonadaceae;g__Stenotrophomonas;s__geniculata	74	FALSE
k__Bacteria;p__Spirochaetota;c__Spirochaetes;o__[Borreliales];f__[Borreliaceae];g__Borrelia;__	74	FALSE
k__Bacteria;p__Pseudomonadota;c__Betaproteobacteria;o__SC-I-84;f__;g__;s__	74	FALSE
k__Bacteria;p__Spirochaetota;c__Spirochaetes;o__[Borreliales];f__[Borreliaceae];g__Borrelia;s__	73	FALSE
k__Bacteria;p__TM7;c__TM7-3;__;__;__;__	73	FALSE
k__Bacteria;p__Bacillota;c__Bacilli;o__Bacillales;f__Staphylococcaceae;g__Staphylococcus;s__aureus	73	FALSE
k__Bacteria;p__Pseudomonadota;c__Gammaproteobacteria;o__Xanthomonadales;f__Xanthomonadaceae;g__Pseudoxanthomonas;s__mexicana	73	FALSE
k__Bacteria;p__Acidobacteria;c__Acidobacteriia;o__Acidobacteriales;f__Acidobacteriaceae;g__Granulicella;s__rosea	73	FALSE
k__Bacteria;p__Pseudomonadota;c__Alphaproteobacteria;o__Rhizobiales;f__Bradyrhizobiaceae;g__Blastobacter;s__denitrificans	73	FALSE
k__Bacteria;p__Pseudomonadota;c__Alphaproteobacteria;o__Rhodospirillales;f__Rhodospirillaceae;__;__	73	FALSE
k__Bacteria;p__Actinomycetota;c__Actinobacteria;o__Actinomycetales;f__Nocardioidaceae;g__Nocardioides;s__plantarum	72	FALSE
k__Bacteria;p__Pseudomonadota;c__Betaproteobacteria;o__Burkholderiales;f__Comamonadaceae;g__Leptothrix;__	72	FALSE
k__Bacteria;p__Bacteroidota;c__Flavobacteriia;o__Flavobacteriales;f__Flavobacteriaceae;g__Capnocytophaga;s__canimorsus	72	FALSE
k__Bacteria;p__Bacillota;c__Clostridia;o__Clostridiales;f__Clostridiaceae;g__Clostridium;s__gasigenes	72	FALSE
k__Bacteria;p__Bacteroidota;c__Sphingobacteriia;o__Sphingobacteriales;f__Sphingobacteriaceae;g__Pedobacter;s__	72	FALSE
k__Bacteria;p__Chloroflexota;c__Ktedonobacteria;o__JG30-KF-AS9;f__;g__;s__	72	FALSE
k__Bacteria;p__Mycoplasmatota;c__Mollicutes;o__Mycoplasmatales;f__Mycoplasmataceae;g__Mycoplasma;s__	72	FALSE
k__Bacteria;p__Chlamydiae;c__Chlamydiia;o__Chlamydiales;f__;g__;s__	72	FALSE
k__Bacteria;p__Actinomycetota;c__Actinobacteria;o__Actinomycetales;f__Micrococcaceae;g__Micrococcus;__	72	FALSE
k__Bacteria;p__Pseudomonadota;c__Betaproteobacteria;o__Burkholderiales;f__Burkholderiaceae;g__Burkholderia;s__tuberum	72	FALSE
k__Bacteria;p__Actinomycetota;c__Actinobacteria;o__Actinomycetales;f__Micrococcaceae;g__Rothia;__	72	FALSE
k__Bacteria;p__Pseudomonadota;c__Gammaproteobacteria;o__Enterobacteriales;f__Enterobacteriaceae;g__Pantoea;__	72	FALSE
k__Bacteria;p__Actinomycetota;c__Actinobacteria;o__Actinomycetales;f__Nocardiaceae;g__Nocardia;s__	72	FALSE
k__Bacteria;p__Pseudomonadota;c__Alphaproteobacteria;o__Caulobacterales;f__Caulobacteraceae;g__Brevundimonas;s__vesicularis	72	FALSE
k__Bacteria;p__Actinomycetota;c__Actinobacteria;o__Actinomycetales;f__Intrasporangiaceae;g__Lapillicoccus;s__jejuensis	72	FALSE
k__Bacteria;p__Bacteroidota;c__Sphingobacteriia;o__Sphingobacteriales;f__Sphingobacteriaceae;g__Mucilaginibacter;s__composti	72	FALSE
k__Bacteria;p__Acidobacteria;c__Acidobacteriia;o__Acidobacteriales;f__Koribacteraceae;g__;s__	71	FALSE
k__Bacteria;p__Pseudomonadota;c__Betaproteobacteria;o__Burkholderiales;f__Comamonadaceae;g__Delftia;s__	71	FALSE
k__Bacteria;p__Cyanobacteria;c__Chloroplast;o__CAB-I;f__;g__;s__	71	FALSE
k__Bacteria;p__Bacillota;c__Clostridia;o__Clostridiales;f__Peptostreptococcaceae;g__Clostridium;s__ruminantium	71	FALSE
k__Bacteria;p__Bacillota;c__Bacilli;o__Bacillales;f__Bacillaceae;g__Anaerobacillus;s__	71	FALSE
k__Bacteria;p__Pseudomonadota;c__Alphaproteobacteria;o__Rhizobiales;f__Hyphomicrobiaceae;g__Rhodoplanes;s__	70	FALSE
k__Bacteria;p__Pseudomonadota;c__Alphaproteobacteria;o__Rhizobiales;f__Phyllobacteriaceae;g__Nitratireductor;s__indicus	70	FALSE
k__Bacteria;p__Pseudomonadota;c__Gammaproteobacteria;o__Legionellales;f__Coxiellaceae;g__Aquicella;s__	70	FALSE
k__Bacteria;p__Pseudomonadota;c__Gammaproteobacteria;o__Enterobacteriales;f__Enterobacteriaceae;g__Providencia;__	70	FALSE
k__Bacteria;p__Pseudomonadota;c__Alphaproteobacteria;o__Rhizobiales;f__Xanthobacteraceae;g__Labrys;s__	69	FALSE
k__Bacteria;p__Actinomycetota;c__Actinobacteria;o__Actinomycetales;f__Williamsiaceae;g__Williamsia;s__serinedens	69	FALSE
k__Bacteria;p__Bacillota;c__Bacilli;o__Bacillales;f__Paenibacillaceae;g__Paenibacillus;s__	69	FALSE
k__Bacteria;p__Actinomycetota;c__Actinobacteria;o__Actinomycetales;f__Nocardiaceae;g__Segniliparus;s__rotundus	69	FALSE
k__Bacteria;p__Pseudomonadota;c__Deltaproteobacteria;o__Myxococcales;f__Cystobacteraceae;g__Cystobacter;s__	68	FALSE
k__Bacteria;p__Mycoplasmatota;c__Mollicutes;o__Entomoplasmatales;f__;g__;s__	67	FALSE
k__Bacteria;p__Bacillota;c__Bacilli;o__Bacillales;f__Staphylococcaceae;g__;s__	67	FALSE
k__Bacteria;p__Pseudomonadota;c__Alphaproteobacteria;o__Rhizobiales;f__Phyllobacteriaceae;g__Aliihoeflea;s__aestuarii	67	FALSE
k__Bacteria;p__Pseudomonadota;c__Betaproteobacteria;o__Burkholderiales;f__Burkholderiaceae;g__Salinispora;s__tropica	67	FALSE
k__Bacteria;p__Bacteroidota;c__[Saprospirae];o__[Saprospirales];f__Chitinophagaceae;g__Chitinophaga;__	67	FALSE
k__Bacteria;p__Pseudomonadota;c__Gammaproteobacteria;o__Pseudomonadales;f__Moraxellaceae;g__Acinetobacter;s__guillouiae	67	FALSE
k__Bacteria;p__Pseudomonadota;c__Alphaproteobacteria;o__BD7-3;f__;g__;s__	67	FALSE
k__Bacteria;p__Pseudomonadota;c__Alphaproteobacteria;o__Rhizobiales;f__Methylobacteriaceae;g__Methylobacterium;s__mesophilicum	66	FALSE
k__Bacteria;p__Pseudomonadota;c__Deltaproteobacteria;o__Myxococcales;f__Cystobacteraceae;__;__	66	FALSE
k__Bacteria;p__Pseudomonadota;c__Gammaproteobacteria;o__Pasteurellales;f__Pasteurellaceae;g__Aggregatibacter;s__pneumotropica	66	FALSE
k__Bacteria;p__Fusobacteria;c__Fusobacteriia;o__Fusobacteriales;f__Leptotrichiaceae;g__Streptobacillus;s__moniliformis	66	FALSE
k__Bacteria;p__Pseudomonadota;c__Betaproteobacteria;o__Procabacteriales;f__Procabacteriaceae;g__;s__	66	FALSE
k__Bacteria;p__Pseudomonadota;c__Betaproteobacteria;o__Burkholderiales;f__Comamonadaceae;__;__	66	FALSE
k__Bacteria;p__Pseudomonadota;c__Betaproteobacteria;o__Burkholderiales;f__Alcaligenaceae;g__Bordetella;__	66	FALSE
k__Bacteria;p__Bacillota;c__Clostridia;o__Clostridiales;f__[Tissierellaceae];g__ph2;s__	66	FALSE
k__Bacteria;p__Pseudomonadota;c__Gammaproteobacteria;o__Enterobacteriales;f__Enterobacteriaceae;g__Serratia;__	66	FALSE
k__Bacteria;p__Bacillota;c__Erysipelotrichi;o__Erysipelotrichales;f__Erysipelotrichaceae;g__Erysipelothrix;s__	66	FALSE
k__Bacteria;p__Armatimonadota;c__Chthonomonadetes;o__Chthonomonadales;f__Chthonomonadaceae;__;__	65	FALSE
k__Bacteria;p__WPS-2;c__;o__;f__;g__;s__	65	FALSE
k__Bacteria;p__Acidobacteria;c__Acidobacteriia;o__Acidobacteriales;f__Acidobacteriaceae;g__Acidicapsa;s__borealis	65	FALSE
k__Bacteria;p__Acidobacteria;c__Acidobacteriia;o__Acidobacteriales;f__Acidobacteriaceae;g__Acidopila;s__rosea	65	FALSE
k__Bacteria;p__TM7;__;__;__;__;__	65	FALSE
k__Bacteria;p__Chloroflexota;c__Anaerolineae;o__SBR1031;f__A4b;g__;s__	65	FALSE
k__Bacteria;p__Pseudomonadota;c__Alphaproteobacteria;o__Rhizobiales;f__Rhizobiaceae;g__Rhizobium;s__multihospitium	65	FALSE
k__Bacteria;p__Pseudomonadota;c__Betaproteobacteria;o__A21b;f__EB1003;g__;s__	65	FALSE
k__Bacteria;p__Actinomycetota;c__Actinobacteria;o__Actinomycetales;f__Microbacteriaceae;g__Frondihabitans;s__australicus	65	FALSE
k__Bacteria;p__Actinomycetota;c__Actinobacteria;o__Actinomycetales;f__Micrococcaceae;g__Rothia;s__amarae	65	FALSE
k__Bacteria;p__Pseudomonadota;c__Alphaproteobacteria;o__Sphingomonadales;f__Sphingomonadaceae;g__Sphingomonas;s__changbaiensis	64	FALSE
k__Bacteria;p__Pseudomonadota;c__Betaproteobacteria;o__Burkholderiales;f__Alcaligenaceae;__;__	64	FALSE
k__Bacteria;p__Pseudomonadota;c__Gammaproteobacteria;o__Xanthomonadales;f__Xanthomonadaceae;g__Stenotrophomonas;s__panacihumi	64	FALSE
k__Bacteria;p__Pseudomonadota;c__Betaproteobacteria;o__Burkholderiales;f__Oxalobacteraceae;g__Duganella;s__nigrescens	64	FALSE
k__Bacteria;p__Pseudomonadota;c__Betaproteobacteria;o__Methylophilales;f__Methylophilaceae;g__Methylotenera;s__versatilis	63	FALSE
k__Bacteria;p__Pseudomonadota;c__Deltaproteobacteria;o__Myxococcales;f__Polyangiaceae;g__Chondromyces;s__	63	FALSE
k__Bacteria;p__Pseudomonadota;c__Alphaproteobacteria;o__Rickettsiales;__;__;__	63	FALSE
k__Bacteria;p__Fusobacteria;c__Fusobacteriia;o__Fusobacteriales;f__Fusobacteriaceae;g__;s__	63	FALSE
k__Bacteria;p__Pseudomonadota;c__Alphaproteobacteria;o__Rhizobiales;f__Bartonellaceae;__;__	63	FALSE
k__Bacteria;p__Bacteroidota;c__[Saprospirae];o__[Saprospirales];f__Chitinophagaceae;g__Sediminibacterium;s__	63	FALSE
k__Bacteria;p__Bacillota;c__Bacilli;o__Bacillales;f__Staphylococcaceae;__;__	63	FALSE
k__Bacteria;p__Bacillota;c__Bacilli;o__Bacillales;f__Bacillaceae;g__Bacillus;s__cellulosilyticus	62	FALSE
k__Bacteria;p__Pseudomonadota;c__Alphaproteobacteria;o__Sphingomonadales;f__Erythrobacteraceae;g__Porphyrobacter;s__dokdonensis	62	FALSE
k__Bacteria;p__Pseudomonadota;c__Alphaproteobacteria;o__Rhodobacterales;f__Rhodobacteraceae;g__Amaricoccus;s__	62	FALSE
k__Bacteria;p__Pseudomonadota;c__Epsilonproteobacteria;o__Campylobacterales;f__Helicobacteraceae;g__Helicobacter;__	61	FALSE
k__Bacteria;p__Pseudomonadota;c__Betaproteobacteria;o__Burkholderiales;f__Oxalobacteraceae;__;__	60	FALSE
k__Bacteria;p__Pseudomonadota;c__Deltaproteobacteria;o__Bdellovibrionales;f__Bdellovibrionaceae;g__Bdellovibrio;s__	60	FALSE
k__Bacteria;p__Pseudomonadota;c__Deltaproteobacteria;o__;f__;g__;s__	59	FALSE
k__Bacteria;p__Bacteroidota;c__Flavobacteriia;o__Flavobacteriales;f__Flavobacteriaceae;g__Flavobacterium;s__	59	FALSE
k__Bacteria;p__Gemmatimonadota;c__Gemm-1;o__;f__;g__;s__	59	FALSE
k__Bacteria;p__Pseudomonadota;c__Gammaproteobacteria;o__Xanthomonadales;f__Xanthomonadaceae;g__Stenotrophomonas;s__	59	FALSE
k__Bacteria;p__Pseudomonadota;c__Alphaproteobacteria;o__Rhodospirillales;f__;g__;s__	59	FALSE
k__Bacteria;p__Gemmatimonadota;c__Gemmatimonadetes;o__Ellin5290;f__;g__;s__	59	FALSE
k__Bacteria;p__Bacteroidota;c__Flavobacteriia;o__Flavobacteriales;f__[Weeksellaceae];__;__	59	FALSE
k__Bacteria;p__Pseudomonadota;c__Betaproteobacteria;o__Burkholderiales;f__Burkholderiaceae;g__Burkholderia;s__gladioli	58	FALSE
k__Bacteria;p__Bacteroidota;c__Cytophagia;o__Cytophagales;f__;g__;s__	58	FALSE
k__Bacteria;p__Bacillota;c__Clostridia;o__Clostridiales;f__Ruminococcaceae;g__Ruminococcus;s__	58	FALSE
k__Bacteria;p__Pseudomonadota;c__Deltaproteobacteria;o__Spirobacillales;f__;g__;s__	58	FALSE
k__Bacteria;p__Bacteroidota;c__Sphingobacteriia;o__Sphingobacteriales;f__Sphingobacteriaceae;__;__	58	FALSE
k__Bacteria;p__Pseudomonadota;c__Gammaproteobacteria;o__Xanthomonadales;f__Xanthomonadaceae;g__Luteibacter;s__rhizovicinus	58	FALSE
k__Bacteria;p__Bacteroidota;c__Sphingobacteriia;o__Sphingobacteriales;f__Sphingobacteriaceae;g__Sphingobacterium;s__multivorum	57	FALSE
k__Bacteria;p__Actinomycetota;c__Actinobacteria;o__Actinomycetales;f__Corynebacteriaceae;g__Corynebacterium;__	57	FALSE
k__Bacteria;p__Actinomycetota;c__Actinobacteria;o__Actinomycetales;f__Frankiaceae;__;__	55	FALSE
k__Bacteria;p__Pseudomonadota;c__Betaproteobacteria;o__Burkholderiales;f__Comamonadaceae;g__Acidovorax;s__temperans	55	FALSE
k__Bacteria;p__Pseudomonadota;c__Betaproteobacteria;o__Burkholderiales;f__Oxalobacteraceae;g__Herbaspirillum;__	55	FALSE
k__Bacteria;p__Pseudomonadota;c__Betaproteobacteria;o__Neisseriales;f__Neisseriaceae;g__Vogesella;s__	55	FALSE
k__Bacteria;p__Pseudomonadota;c__Betaproteobacteria;o__Neisseriales;f__Neisseriaceae;g__Aquitalea;s__	55	FALSE
k__Bacteria;p__Actinomycetota;c__Actinobacteria;o__Actinomycetales;f__Ruaniaceae;g__;s__	54	FALSE
k__Bacteria;p__Pseudomonadota;c__Betaproteobacteria;o__Burkholderiales;f__Oxalobacteraceae;g__Massilia;__	54	FALSE
k__Bacteria;p__Pseudomonadota;c__Alphaproteobacteria;o__Sphingomonadales;f__Sphingomonadaceae;g__Sphingomonas;s__wittichii	54	FALSE
k__Bacteria;p__Pseudomonadota;c__Alphaproteobacteria;o__Rhizobiales;f__Beijerinckiaceae;g__Salinarimonas;s__rosea	54	FALSE
k__Bacteria;p__Pseudomonadota;c__Alphaproteobacteria;o__Rickettsiales;f__Anaplasmataceae;g__Ehrlichia;s__	54	FALSE
k__Bacteria;p__Acidobacteria;c__Solibacteres;o__Solibacterales;f__MVS-65;g__;s__	54	FALSE
k__Bacteria;p__Actinomycetota;c__Actinobacteria;o__Actinomycetales;f__Dermabacteraceae;g__Brachybacterium;s__conglomeratum	54	FALSE
k__Bacteria;p__Bacillota;c__Clostridia;o__Clostridiales;f__Lachnospiraceae;__;__	53	FALSE
k__Bacteria;p__Pseudomonadota;c__Alphaproteobacteria;o__Rhizobiales;f__Beijerinckiaceae;g__Methylocapsa;s__aurea	53	FALSE
k__Bacteria;p__Actinomycetota;c__Actinobacteria;o__Actinomycetales;f__Mycobacteriaceae;g__Mycobacterium;s__gordonae	53	FALSE
k__Bacteria;p__Actinomycetota;c__Actinobacteria;o__Actinomycetales;f__Dermacoccaceae;g__Dermacoccus;s__	52	FALSE
k__Bacteria;p__Cyanobacteria;c__Chloroplast;o__Streptophyta;f__;g__;s__	52	FALSE
k__Bacteria;p__Pseudomonadota;c__Alphaproteobacteria;o__Rhizobiales;f__Hyphomicrobiaceae;g__Devosia;s__	52	FALSE
k__Bacteria;p__Pseudomonadota;c__Alphaproteobacteria;o__Rhizobiales;f__Aurantimonadaceae;g__Aurantimonas;s__ureilytica	52	FALSE
k__Bacteria;p__Actinomycetota;c__Actinobacteria;o__Actinomycetales;f__Nocardiaceae;__;__	51	FALSE
k__Bacteria;p__Actinomycetota;c__Actinobacteria;o__Actinomycetales;f__Brevibacteriaceae;g__Brevibacterium;s__casei	51	FALSE
k__Bacteria;p__Pseudomonadota;c__Alphaproteobacteria;o__Rickettsiales;f__Anaplasmataceae;g__Anaplasma;s__	51	FALSE
k__Bacteria;p__Actinomycetota;c__Actinobacteria;o__Actinomycetales;f__Microbacteriaceae;g__Leifsonia;__	51	FALSE
k__Bacteria;p__Actinomycetota;c__Actinobacteria;o__Actinomycetales;f__Pseudonocardiaceae;g__Pseudonocardia;__	50	FALSE
k__Bacteria;p__Actinomycetota;c__Actinobacteria;o__Actinomycetales;f__Nocardioidaceae;g__Kribbella;s__	50	FALSE
k__Bacteria;p__Actinomycetota;c__Actinobacteria;o__Actinomycetales;f__Propionibacteriaceae;g__Propionibacterium;s__acnes	50	FALSE
k__Bacteria;p__[Thermi];c__Deinococci;o__Deinococcales;f__Deinococcaceae;g__Deinococcus;s__	49	FALSE
k__Bacteria;p__Pseudomonadota;c__Alphaproteobacteria;__;__;__;__	49	FALSE
k__Bacteria;p__Bacillota;c__Bacilli;o__Bacillales;f__Paenibacillaceae;g__Cohnella;s__	49	FALSE
k__Bacteria;p__Pseudomonadota;c__Alphaproteobacteria;o__Rhodospirillales;f__Acetobacteraceae;g__;s__	47	FALSE
k__Bacteria;p__Pseudomonadota;c__Alphaproteobacteria;o__Rhizobiales;f__Bartonellaceae;g__Bartonella;__	46	FALSE
k__Bacteria;p__Actinomycetota;c__Actinobacteria;o__Actinomycetales;f__Mycobacteriaceae;g__Mycobacterium;s__llatzerense	46	FALSE
k__Bacteria;p__Armatimonadota;c__Armatimonadia;o__Armatimonadales;f__Armatimonadaceae;g__;s__	44	FALSE
k__Bacteria;p__Bacillota;c__Bacilli;o__Bacillales;__;__;__	44	FALSE
k__Bacteria;p__Bacteroidota;c__Bacteroidia;o__Bacteroidales;f__;g__;s__	43	FALSE
k__Bacteria;p__Bacteroidota;c__Sphingobacteriia;o__Sphingobacteriales;f__Sphingobacteriaceae;g__Mucilaginibacter;__	43	FALSE
k__Bacteria;p__Actinomycetota;c__Actinobacteria;o__Actinomycetales;f__Micromonosporaceae;__;__	42	FALSE
k__Bacteria;p__Actinomycetota;c__Actinobacteria;o__Actinomycetales;f__Mycobacteriaceae;g__Mycobacterium;__	42	FALSE
k__Bacteria;p__Pseudomonadota;c__Alphaproteobacteria;o__Rhizobiales;f__Beijerinckiaceae;g__Chelatococcus;s__asaccharovorans	42	FALSE
k__Bacteria;p__Pseudomonadota;c__Alphaproteobacteria;o__Rhodospirillales;f__Rhodospirillaceae;g__Reyranella;s__massiliensis	41	FALSE
k__Bacteria;p__Pseudomonadota;c__Alphaproteobacteria;o__Caulobacterales;f__Caulobacteraceae;g__;s__	41	FALSE
k__Bacteria;p__Acidobacteria;c__Acidobacteriia;o__Acidobacteriales;f__Acidobacteriaceae;g__Terriglobus;s__	41	FALSE
k__Bacteria;p__Pseudomonadota;c__Betaproteobacteria;o__Burkholderiales;f__Burkholderiaceae;g__Burkholderia;__	41	FALSE
k__Bacteria;p__Actinomycetota;c__Actinobacteria;o__Actinomycetales;f__Mycobacteriaceae;g__Mycobacterium;s__	41	FALSE
k__Bacteria;p__Actinomycetota;c__Actinobacteria;o__Actinomycetales;f__Nocardioidaceae;__;__	40	FALSE
k__Bacteria;p__Pseudomonadota;c__Gammaproteobacteria;o__Aeromonadales;f__Aeromonadaceae;g__Aeromonas;__	40	FALSE
k__Bacteria;p__Chloroflexota;c__Chloroflexi;o__[Roseiflexales];f__[Kouleothrixaceae];g__;s__	40	FALSE
k__Bacteria;p__Actinomycetota;c__Actinobacteria;o__Actinomycetales;f__Corynebacteriaceae;g__Corynebacterium;s__	39	FALSE
k__Bacteria;p__Armatimonadota;c__Chthonomonadetes;o__Chthonomonadales;f__Chthonomonadaceae;g__;s__	39	FALSE
k__Bacteria;p__Pseudomonadota;c__Alphaproteobacteria;o__Rhizobiales;f__Phyllobacteriaceae;__;__	39	FALSE
k__Bacteria;p__Pseudomonadota;c__Gammaproteobacteria;o__Xanthomonadales;f__Xanthomonadaceae;g__Lysobacter;s__pocheonensis	38	FALSE
k__Bacteria;p__Pseudomonadota;c__Deltaproteobacteria;o__Myxococcales;__;__;__	38	FALSE
k__Bacteria;p__Actinomycetota;c__Actinobacteria;o__Actinomycetales;f__Corynebacteriaceae;g__Corynebacterium;s__bovis	37	FALSE
k__Bacteria;p__Planctomycetota;c__Planctomycetia;o__Gemmatales;f__Isosphaeraceae;g__Nostocoida;s__limicola III	37	FALSE
k__Bacteria;p__Actinomycetota;c__Actinobacteria;o__Actinomycetales;f__Micromonosporaceae;g__Micromonospora;__	36	FALSE
k__Bacteria;p__Bacteroidota;c__Sphingobacteriia;o__Sphingobacteriales;f__;g__;s__	35	FALSE
k__Bacteria;p__Gemmatimonadota;c__Gemmatimonadetes;o__;f__;g__;s__	35	FALSE
k__Bacteria;p__Actinomycetota;c__Actinobacteria;o__Actinomycetales;f__Propionibacteriaceae;g__Microlunatus;s__panaciterrae	35	FALSE
k__Bacteria;p__Actinomycetota;c__Actinobacteria;o__Actinomycetales;f__Micrococcaceae;g__Kocuria;s__halotolerans	33	FALSE
k__Bacteria;p__Planctomycetota;c__Planctomycetia;o__Pirellulales;f__Pirellulaceae;g__;s__	33	FALSE
k__Bacteria;p__Bacteroidota;__;__;__;__;__	33	FALSE
k__Bacteria;p__Actinomycetota;c__Actinobacteria;o__Actinomycetales;f__Streptomycetaceae;g__Streptomyces;__	33	FALSE
k__Bacteria;p__Actinomycetota;c__Actinobacteria;o__Actinomycetales;f__Nocardioidaceae;g__Marmoricola;__	33	FALSE
k__Bacteria;p__Pseudomonadota;__;__;__;__;__	33	FALSE
k__Bacteria;p__Pseudomonadota;c__Alphaproteobacteria;o__Ellin329;f__;g__;s__	31	FALSE
k__Bacteria;p__Actinomycetota;c__Actinobacteria;o__Actinomycetales;f__Pseudonocardiaceae;__;__	31	FALSE
k__Bacteria;p__Bacteroidota;c__Flavobacteriia;o__Flavobacteriales;f__Flavobacteriaceae;__;__	30	FALSE
k__Bacteria;p__Chloroflexota;c__Thermomicrobia;o__JG30-KF-CM45;f__;g__;s__	30	FALSE
k__Bacteria;p__Actinomycetota;c__Thermoleophilia;o__Solirubrobacterales;__;__;__	30	FALSE
k__Bacteria;p__Acidobacteria;c__Acidobacteriia;o__Acidobacteriales;f__Acidobacteriaceae;__;__	28	FALSE
k__Bacteria;p__Actinomycetota;c__Actinobacteria;o__Actinomycetales;f__Microbacteriaceae;__;__	28	FALSE
k__Bacteria;p__Acidobacteria;c__[Chloracidobacteria];o__RB41;f__;g__;s__	27	FALSE
k__Bacteria;p__Pseudomonadota;c__Alphaproteobacteria;o__Rhodospirillales;f__Acetobacteraceae;g__Gluconacetobacter;__	27	FALSE
k__Bacteria;p__Verrucomicrobiota;c__[Spartobacteria];o__[Chthoniobacterales];f__[Chthoniobacteraceae];__;__	25	FALSE
k__Bacteria;p__Verrucomicrobiota;c__[Spartobacteria];o__[Chthoniobacterales];f__[Chthoniobacteraceae];g__DA101;s__	25	FALSE
k__Bacteria;p__Actinomycetota;c__Actinobacteria;o__Actinomycetales;f__;g__;s__	25	FALSE
k__Bacteria;p__Cyanobacteria;c__Synechococcophycideae;o__Synechococcales;f__Acaryochloridaceae;g__Acaryochloris;s__	25	FALSE
k__Bacteria;p__Pseudomonadota;c__Betaproteobacteria;o__Burkholderiales;f__Comamonadaceae;g__Leptothrix;s__ginsengisoli	25	FALSE
k__Bacteria;p__Pseudomonadota;c__Gammaproteobacteria;o__Pseudomonadales;f__Moraxellaceae;g__Acinetobacter;s__	24	FALSE
k__Bacteria;p__Pseudomonadota;c__Alphaproteobacteria;o__Rhizobiales;f__Bradyrhizobiaceae;g__Afipia;__	24	FALSE
k__Bacteria;p__Pseudomonadota;c__Betaproteobacteria;o__Burkholderiales;f__;g__;s__	23	FALSE
k__Bacteria;p__Actinomycetota;c__Actinobacteria;o__Actinomycetales;f__Nocardioidaceae;g__Marmoricola;s__bigeumensis	22	FALSE
k__Bacteria;p__Chloroflexota;c__Ktedonobacteria;o__Thermogemmatisporales;f__Thermogemmatisporaceae;g__;s__	22	FALSE
k__Bacteria;p__Pseudomonadota;c__Gammaproteobacteria;o__Xanthomonadales;f__Xanthomonadaceae;g__Stenotrophomonas;__	21	FALSE
k__Bacteria;p__Chlamydiae;c__Chlamydiia;o__Chlamydiales;f__Rhabdochlamydiaceae;g__Candidatus Rhabdochlamydia;s__	21	FALSE
k__Bacteria;p__Pseudomonadota;c__Alphaproteobacteria;o__Rhizobiales;f__Methylocystaceae;__;__	21	FALSE
k__Bacteria;p__Actinomycetota;c__Thermoleophilia;o__Solirubrobacterales;f__Conexibacteraceae;__;__	20	FALSE
k__Bacteria;p__Acidobacteria;c__Acidobacteriia;o__Acidobacteriales;f__Acidobacteriaceae;g__Granulicella;s__paludicola	20	FALSE
k__Bacteria;p__Actinomycetota;c__Actinobacteria;o__Actinomycetales;f__Frankiaceae;g__Kaistibacter;s__ginsenosidimutans	18	FALSE
k__Bacteria;p__Chloroflexota;c__Chloroflexi;o__[Roseiflexales];f__;g__;s__	15	FALSE
k__Bacteria;p__Pseudomonadota;c__Betaproteobacteria;o__Burkholderiales;f__Burkholderiaceae;g__Burkholderia;s__	12	FALSE
k__Bacteria;p__Pseudomonadota;c__Alphaproteobacteria;o__Rickettsiales;f__Rickettsiaceae;g__Rickettsia;s__	11	FALSE
k__Bacteria;p__Pseudomonadota;c__Alphaproteobacteria;o__Rhizobiales;f__Beijerinckiaceae;g__Methylocapsa;__	10	FALSE
k__Bacteria;p__Pseudomonadota;c__Alphaproteobacteria;o__Rhizobiales;__;__;__	5	FALSE

[truncated: 12 more sheets: Supplementary Table 5 (C-1), Supplementary Table 5 (C-2) , Supplementary Table 5 (D-1), Supplementary Table 5 (D-2), Supplementary Table 5 (E-1), Supplementary Table 5 (E-2) , Supplementary Table 6, Supplementary Figure 1, Supplementary Figure 2, Supplementary Figure 3, Supplementary Figure 4, Supplementary Figure 5]
